# Supplementary material for: Integrated transcriptome and metabolome analysis reveals the regulation of phlorizin synthesis in Lithocarpus polystachyus under nitrogen fertilization
Source: BMC Plant Biol. 2024 May 6;24:366. doi: 10.1186/s12870-024-05090-9 (PMC11071233; doi:10.1186/s12870-024-05090-9)
Supplement: Supplementary file 1 — Supplementary Material 1 [file 12870_2024_5090_MOESM1_ESM.xlsx]

## Sheet: Sheet1
Table S1 Primer sequence statistics
Gen	The primer sequences
F-PAL	ATTGGTGAAGCTCGGAGGTG
R-PAL	GCTCTCCAGAACCCAGTCAC
F-4CL	CGCAGTGGTTGTAGCACCTA
R-4CL	AGGTTGCCTCTGGCCTTAAC
F-C4H	AGACAACATTACGTGGGCGT
R-C4H	TGGCCCCATATTCCTCCTCA
F-PGT1	TCAATGGTGACATTCCGGGG
R-PGT1	CTGGTGCTTATGCTCTCGCT
F-CHI	CTGCAGCAGTGGAAGGGTAA
R-CHI	TCGATCCCTCACCGAACTCT
F-HCT	CAGCAGTGGGACTTGGCATA
R-HCT	ATTGCTCTTGGCAGCTGGAT
F-C3'H	CCTCACCGAGCCAATGCTAA
R-C3'H	TCGGGACGAAACTCAGTTGG
F-UBI (Internal genes)	CCGCGTGAGACCATACATCA
R-UBI (Internal genes)	CCGGTCATCCCATGCTTTCT
