# Supplementary material for: Integrated transcriptome and metabolome analysis reveals the regulation of phlorizin synthesis in Lithocarpus polystachyus under nitrogen fertilization
Source: BMC Plant Biol. 2024 May 6;24:366. doi: 10.1186/s12870-024-05090-9 (PMC11071233; doi:10.1186/s12870-024-05090-9)
Supplement: Supplementary file 2 — Supplementary Material 2 [file 12870_2024_5090_MOESM2_ESM.xlsx]

## Sheet: Sheet1
Table S2 Metabolites statistics in the leaves of L. polystachyus after nitrogen application
Index	Q1 (Da)	Q3 (Da)	Molecular weight (Da)	Formula	Ionization model	Compounds	Class I	Class II	CAS	Level	CK1	CK2	CK3	DZ1	DZ2	DZ3	QC01	QC02	QC03	cpd_ID	kegg_map
Lmsn003111	325.093	145.03	326.1	C15H18O8	[M-H]-	1-O-p-Coumaroyl-β-D-glucose	Phenolic acids	Phenolic acids	7139-64-2	1	8.3307e+06	8.15338e+06	7.46032e+06	8.85006e+06	8.67395e+06	8.47337e+06	1.08494e+07	1.09058e+07	1.0865e+07	C16827	-
MWS2413	130.052	58.0302	131.058	C5H9NO3	[M-H]-	N-acetyl-beta-alanine	Amino acids and derivatives	Amino acids and derivatives	3025-95-4	3	23824.2	18200.4	24257.6	22614.3	24990.2	25942.5	20332.7	20420	20456.7	C01073	ko00410
MWSslk097	195.065	163.04	194.058	C10H10O4	[M+H]+	Dimethyl phthalate	Phenolic acids	Phenolic acids	131-11-3	3	121856	146416	141063	123813	138584	138504	114095	113691	113071	C11233	-
pmb0865	518.324	184.073	517.317	C26H48NO7P	[M+H]+	LysoPC 18:3(2n isomer)	Lipids	LPC	-	2	2.2105e+06	2.20168e+06	2.63222e+06	4.60309e+06	5.11368e+06	5.27139e+06	3.41644e+06	3.41192e+06	3.37888e+06	-	-
pmb0881	478.293	337.274	477.286	C23H44NO7P	[M+H]+	LysoPE 18:2	Lipids	LPE	-	3	1.46695e+06	1.61899e+06	1.63467e+06	3.08322e+06	2.63336e+06	2.76288e+06	2.43557e+06	2.46091e+06	2.43398e+06	-	-
mws0344	165.041	75.0091	166.048	C5H10O6	[M-H]-	D-Xylonic acid	Others	Saccharides	526-91-0	1	1.3895e+07	1.41262e+07	1.47982e+07	5.61448e+06	8.56424e+06	9.04562e+06	7.93944e+06	8.03077e+06	8.01992e+06	C00502	ko00040,ko01100
mws0254	156.077	110	155.07	C6H9N3O2	[M+H]+	L-Histidine	Amino acids and derivatives	Amino acids and derivatives	71-00-1	3	2.03774e+06	1.98518e+06	1.88234e+06	3.81639e+06	4.40893e+06	2.16398e+06	2.93271e+06	2.93308e+06	2.89641e+06	C00135	ko00340,ko00410,ko00970,ko01100,ko01110,ko01230,ko02010
pmp001285	149.023	65.0406	148.016	C8H4O3	[M+H]+	Phthalic anhydride	Phenolic acids	Phenolic acids	85-44-9	2	462036	511567	522137	349866	362310	385407	475219	473181	480468	-	-
pme1975	103.004	59	104.06	C3H4O4	[M-H]-	Malonic acid	Organic acids	Organic acids	141-82-2	3	1.34792e+06	1.76003e+06	1.46915e+06	1.09937e+07	2.95736e+06	2.98579e+06	3.80843e+06	3.77174e+06	3.74298e+06	C00383	ko00061,ko00240,ko00410,ko01100,ko01212
Hmqp005455	297.243	81.07	296.234	C18H32O3	[M+H]+	15(R)-Hydroxylinoleic Acid*	Lipids	Free fatty acids	177931-23-6	3	92838.8	89396.6	98287.1	82808.4	99811.3	92044.8	88409.1	89249.5	90004.1	-	-
Zmhn000892	301.094	139.046	302.1	C13H18O8	[M-H]-	4-O-Glucosyl-3,4-dihydroxybenzyl alcohol	Phenolic acids	Phenolic acids	-	2	278682	302861	91155	203905	192032	181008	356826	361993	356055	-	-
Zmdp002216	261.145	86.0968	260.137	C11H20N2O5	[M+H]+	L-γ-Glutamyl-L-leucine	Amino acids and derivatives	Amino acids and derivatives	2566-39-4	1	73968.3	89724.9	102260	62252.4	89624.6	98332.4	85544.4	84099.8	85301.4	-	-
MWSmce118	127.047	81.044	126.043	C5H6N2O2	[M+H]+	Imidazole-4-Acetic Acid*	Alkaloids	Alkaloids	645-65-8	3	2.0156e+07	1.49316e+07	1.91127e+07	2.27256e+07	2.35717e+07	2.98878e+07	1.79023e+07	1.82315e+07	1.81382e+07	C02835	ko00340,ko01100
pme0026	147.113	84	146.106	C6H14N2O2	[M+H]+	L-Lysine	Amino acids and derivatives	Amino acids and derivatives	56-87-1	3	994097	1.03688e+06	962830	1.6941e+06	1.88221e+06	1.67184e+06	1.23193e+06	1.20892e+06	1.22369e+06	C00047	ko00300,ko00310,ko00780,ko00960,ko00970,ko01100,ko01110,ko01210,ko01230,ko02010
MWS20148	433.113	271.074	432.106	C21H20O10	[M+H]+	Apigenin-4'-O-glucoside*	Flavonoids	Flavones	-	3	633422	755884	672625	738067	684350	823148	669167	657358	667593	-	-
MWS20149	433.113	271.074	432.106	C21H20O10	[M+H]+	Apigenin-7-O-glucoside(Cosmosiin)*	Flavonoids	Flavones	578-74-5	3	633422	755884	672625	738067	684350	823148	669167	657358	667593	C04608	ko00944
Lmyp004407	595.145	287.055	594.137	C30H26O13	[M+H]+	Kaempferol-3-O-(2''-p-Coumaroyl)galactoside*	Flavonoids	Flavonols	-	1	1.26507e+06	1.11807e+06	1.20937e+06	101764	120200	120419	535857	536853	545910	-	-
mws1491	279.233	279.233	280.24	C18H32O2	[M-H]-	Linoleic acid	Lipids	Free fatty acids	60-33-3	1	1.04162e+07	1.11032e+07	1.17652e+07	1.08976e+07	9.39131e+06	1.10261e+07	1.22062e+07	1.21898e+07	1.19777e+07	C01595	ko00591,ko01040,ko01100
Lmhp011388	353.269	261.221	352.261	C21H36O4	[M+H]+	2-α-Linolenoyl-glycerol*	Lipids	Glycerol ester	55268-58-1	3	42466.2	46566.3	43041.2	38356	48841	49271	41538.9	42316.9	41572.9	-	-
pmb2260	480.308	184.073	479.301	C23H46NO7P	[M+H]+	LysoPC 15:1	Lipids	LPC	-	3	39656.7	41949.7	44253.6	33380.3	33725.3	46429.1	36801.3	37435.6	36720.9	-	-
Hmlp006964	237.073	176.04	236.068	C12H12O5	[M+H]+	5,6,7-Trimethoxycoumarin	Lignans and Coumarins	Coumarins	55085-47-7	3	27689.2	32237.3	36958.6	41460.9	37944.3	44567.5	33220.7	32828.7	33544.2	-	-
pmf0400	339.334	183.2	340.334	C22H44O2	[M-H]-	Docosanoic acid (Behenic acid)	Lipids	Free fatty acids	112-85-6	3	1.15478e+06	1.82416e+06	1.9491e+06	2.00065e+06	1.89034e+06	2.02412e+06	3.70443e+06	3.63337e+06	3.62434e+06	C08281	ko00073,ko01040
Lmgn002253	695.202	353.088	696.19	C31H36O18	[M-H]-	Syringoylcaffeoylquinic acid-D-glucose	Phenolic acids	Phenolic acids	-	3	34991.7	31442.6	41390	39758.1	34978.3	32070.8	73986.1	74613.8	75782.4	-	-
Hmcp001858	565.152	287.05	564.147	C26H28O14	[M+H]+	Kaempferol-3-O-arabinoside-7-O-rhamnoside	Flavonoids	Flavonols	-	3	19566.5	9009	7927.67	8711.96	8825.07	9	13432.1	13144.8	13154.4	-	-
MWSmce689	293.248	95.0855	292.24	C19H32O2	[M+H]+	Methyl linolenate	Lipids	Free fatty acids	301-00-8	3	47220.1	40437.7	52716.5	29502.8	33146.9	32001.4	34423.9	33731.1	34532.3	-	-
MWS5238	165.091	91.0546	164.084	C10H12O2	[M+H]+	4-Phenylbutyric acid	Organic acids	Organic acids	1821-12-1	3	146874	125110	155320	264286	316988	302043	152665	152802	156186	-	-
Lmqp006559	330.337	312.326	329.327	C20H43NO2	[M+H]+	2-Amino-1,3-eicosanediol	Others	Saccharides	-	3	459146	579753	397021	532552	198732	140859	2.15255e+06	2.19979e+06	2.20353e+06	-	-
MWSHY0162	627.156	303.058	626.148	C27H30O17	[M+H]+	Quercetin-3-O-sophoroside (Baimaside)	Flavonoids	Flavonols	18609-17-1	3	2.32597e+06	1.91277e+06	1.69648e+06	1.33615e+06	1.21593e+06	1.12719e+06	1.2153e+06	1.18806e+06	1.21548e+06	C12667	ko00944
Xmbp007290	595.144	287.056	594.137	C30H26O13	[M+H]+	Castanoside A [Kaempferol-3-O-(6''-p-coumaroyl)mannoside]	Flavonoids	Flavones	-	2	48832.1	52210.4	47426.8	17580.2	9	9	21227.4	21741.4	21722.6	-	-
pmb2640	199.17	199.17	200.178	C12H24O2	[M-H]-	Dodecanoic acid (Lauric acid)	Lipids	Free fatty acids	143-07-7	3	183603	219573	246175	39613.5	35451.6	38289	183338	186287	181118	C02679	ko00061,ko01100,ko01110
Zmjp004852	509.128	347.076	508.122	C23H24O13	[M+H]+	5,6,3',4'-Tetrahydroxy-3,7-dimethoxyflavone-6-O-glucoside	Flavonoids	Flavones	-	3	1.03077e+06	1.02967e+06	982670	993203	1.15024e+06	1.12984e+06	886589	869767	862436	-	-
mws2108	353.088	191.05	354.095	C16H18O9	[M-H]-	Cryptochlorogenic acid (4-O-Caffeoylquinic acid)*	Phenolic acids	Phenolic acids	905-99-7	1	2.85392e+06	3.0788e+06	3.04484e+06	3.10164e+06	2.97639e+06	3.03998e+06	4.82818e+06	4.94575e+06	4.95498e+06	-	-
Lmhp011549	550.387	184.073	549.379	C28H56NO7P	[M+H]+	LysoPC 20:1	Lipids	LPC	-	3	101069	112387	97164	88167.7	91298.8	91266.1	94779.2	95120.7	97368.6	-	-
Lmhp009129	482.324	184.073	481.317	C23H48NO7P	[M+H]+	LysoPC 15:0(2n isomer)	Lipids	LPC	-	3	29470.3	30009.3	34331.2	17155.6	20320.3	21391.5	25538.2	25460.6	24854.7	-	-
Xmbp001692	171.028	81.0332	170.022	C7H6O5	[M+H]+	2,4,6-Trihydroxybenzoic acid	Phenolic acids	Phenolic acids	83-30-7	3	99061.9	111600	109253	87755.6	97617	90623.1	100266	97332.3	98724	-	-
Lmjp002906	479.118	317.065	478.111	C22H22O12	[M+H]+	Rhamnetin-3-O-Glucoside*	Flavonoids	Flavonols	27875-34-9	1	8.38819e+06	7.75028e+06	8.57638e+06	1.11565e+07	1.10127e+07	1.12401e+07	1.08447e+07	1.05835e+07	1.08775e+07	-	-
MWSmce113	199.091	122.032	198.089	C10H14O4	[M+H]+	Guaifenesin	Others	Saccharides	93-14-1	3	1763.78	1774.81	870.441	873.962	1766.28	9	893.328	916.215	917.723	-	-
Zmpn003368	293.214	195.139	294.219	C18H30O3	[M-H]-	13S-Hydroxy-9Z,11E,15Z-octadecatrienoic acid	Lipids	Free fatty acids	87984-82-5	3	27677.9	27944.1	30973.5	38555.5	42036.4	39144.8	49820.6	48236.6	48956.6	C16316	ko00592
Lmmn002179	313.093	107.05	314.1	C14H18O8	[M-H]-	Methyl salicylate-2-O-glucoside	Phenolic acids	Phenolic acids	10019-60-0	3	66281.7	57349.8	86807.9	49758.3	57811.5	40061.4	86982.3	88240.9	85421.6	-	-
Lmyp004617	419.134	257.081	418.127	C21H22O9	[M+H]+	Pinocembrin-7-O-glucoside (Pinocembroside)	Flavonoids	Flavanones	75829-43-5	2	167573	175666	173289	267065	261033	268622	217342	210477	215608	-	-
mws1050	148.06	88	147.053	C5H9NO4	[M+H]+	O-Acetylserine	Amino acids and derivatives	Amino acids and derivatives	5147-00-2	3	354289	351647	322533	300239	297871	338515	295804	285999	289575	C00979	ko00270,ko00908,ko00920,ko01100,ko01110,ko01200,ko01230,ko04122
Rfmb091	295.228	195.139	296.235	C18H32O3	[M-H]-	9S-Hydroxy-10E,12Z-octadecadienoic acid*	Lipids	Free fatty acids	15514-85-9	2	189800	236830	253015	208899	179310	208578	339570	350016	340176	C14767	ko00591
Lmmn003323	271.228	225.22	272.235	C16H32O3	[M-H]-	2-Hydroxyhexadecanoic acid	Organic acids	Organic acids	764-67-0	2	1.93382e+06	1.83201e+06	1.97577e+06	2.1231e+06	1.84253e+06	1.78074e+06	3.01002e+06	3.00418e+06	3.09701e+06	-	-
pme1419	164.074	104	163.067	C6H13NO2S	[M+H]+	L-Methionine methyl ester	Amino acids and derivatives	Amino acids and derivatives	10332-17-9	3	65444	69675.8	63545.8	88115.3	96798.2	97792.9	65689.9	65922.7	67786.9	-	-
Lmdp002969	481.097	319.057	480.09	C21H20O13	[M+H]+	Myricetin-3-O-galactoside*	Flavonoids	Flavonols	15648-86-9	1	8.68381e+06	9.6752e+06	9.9842e+06	1.12577e+07	1.04815e+07	1.07982e+07	8.91324e+06	8.922e+06	8.64894e+06	-	-
pmp001251	520.34	184.073	519.332	C26H50NO7P	[M+H]+	LysoPC 18:2(2n isomer)	Lipids	LPC	-	1	8.08008e+06	8.0423e+06	9.41374e+06	1.08753e+07	1.17953e+07	1.41752e+07	1.01778e+07	1.04043e+07	1.00473e+07	-	-
Lmhp008833	494.324	184.073	493.317	C24H48NO7P	[M+H]+	LysoPC 16:1(2n isomer)	Lipids	LPC	-	3	178718	339953	243520	208314	198212	216726	165114	160942	166553	-	-
Hmcp002207	479.118	317.06	478.111	C22H22O12	[M+H]+	Isorhamnetin-7-O-glucoside (Brassicin)*	Flavonoids	Flavonols	6743-96-0	1	8.52082e+06	6.99833e+06	8.48066e+06	9.99876e+06	1.16353e+07	1.36059e+07	1.01146e+07	9.85846e+06	1.02054e+07	-	-
MWStz070	182.081	91.0548	181.074	C9H11NO3	[M+H]+	N-(2-Hydroxy-4-methoxyphenyl)acetamide	Alkaloids	Phenolamine	58469-06-0	1	9.55387e+06	1.06693e+07	1.19637e+07	1.88265e+07	2.03157e+07	2.15072e+07	1.30343e+07	1.26187e+07	1.30014e+07	-	-
pme0021	166.086	120.081	165.071	C9H11NO2	[M+H]+	L-Phenylalanine	Amino acids and derivatives	Amino acids and derivatives	63-91-2	1	4.99114e+06	4.92411e+06	5.0034e+06	7.30503e+06	8.60747e+06	8.70012e+06	4.68131e+06	4.57213e+06	4.51986e+06	C00079	ko00360,ko00400,ko00460,ko00940,ko00960,ko00966,ko00970,ko00998,ko01100,ko01110,ko01210,ko01230,ko02010
ML10181668	130.086	84.0809	129.079	C6H11NO2	[M+H]+	Cycloleucine	Amino acids and derivatives	Amino acids and derivatives	52-52-8	1	972375	1.08559e+06	1.02521e+06	1.95364e+06	1.8274e+06	1.78781e+06	1.6545e+06	1.5953e+06	1.62703e+06	C03969	-
Lmhp009590	508.34	184.073	507.332	C25H50NO7P	[M+H]+	LysoPC 17:1	Lipids	LPC	-	3	41499.2	46356.5	50130.9	38154.8	45908.4	35896.8	46103	46250.7	44722.7	-	-
Rfmb320	144.102	84.0813	143.095	C7H13NO2	[M+H]+	1-Methylpiperidine-2-carboxylic acid	Organic acids	Organic acids	7730-87-2	3	2.69367e+06	2.65107e+06	2.82356e+06	3.48823e+06	4.08071e+06	3.67693e+06	2.91157e+06	2.81247e+06	2.83129e+06	-	-
pma3724	369.1	177.1	368.111	C17H20O9	[M+H]+	1-O-Feruloylquinic acid	Phenolic acids	Phenolic acids	-	3	1.74999e+06	1.62106e+06	1.44206e+06	1.56572e+06	1.69875e+06	1.68351e+06	1.61412e+06	1.56092e+06	1.56606e+06	-	-
Lmbn005923	277.217	59.0139	278.225	C18H30O2	[M-H]-	Crepenynic acid*	Lipids	Free fatty acids	2277-31-8	1	29991.6	27603.2	31081.6	30063.2	27775.4	26129.6	37980.8	38066	36792.6	C07289	ko00591
Lmhp010040	504.308	363.289	503.301	C25H46NO7P	[M+H]+	LysoPE 20:3	Lipids	LPE	-	3	9	9	9	23197.1	25443.4	23480.2	22198.2	21550.4	21428.5	-	-
mws1164	179.056	59.0139	180.063	C6H12O6	[M-H]-	D-Fructose*	Others	Saccharides	57-48-7	1	2.09028e+07	2.00309e+07	2.16743e+07	2.66932e+07	2.58345e+07	2.55522e+07	2.81245e+07	2.74863e+07	2.70793e+07	C05003	-
mws0133	123.055	80.05	122.048	C6H6N2O	[M+H]+	Nicotinamide	Others	Vitamin	98-92-0	3	400481	423977	397989	492743	514156	538220	398594	410242	413419	C00153	ko00760,ko01100,ko01240
MWS3035	160.061	116.052	161.069	C6H11NO4	[M-H]-	N-Methyl-L-Glutamate	Amino acids and derivatives	Amino acids and derivatives	35989-16-3	3	80897	79830.6	109404	144093	190619	143426	104890	107049	102994	C01046	ko01100
mws0866	259.022	96.9702	260.03	C6H13O9P	[M-H]-	D-Glucose 6-phosphate*	Others	Saccharides	56-73-5	1	5.31022e+06	5.63502e+06	6.00502e+06	8.76329e+06	7.11919e+06	7.07578e+06	1.0402e+07	1.02201e+07	1.00013e+07	C00092	ko00500,ko00524,ko00562,ko00998,ko01100,ko01110
Lmbn005172	165.056	119.05	166.063	C9H10O3	[M-H]-	2,6-Dimethoxybenzaldehyde*	Phenolic acids	Phenolic acids	3392-97-0	3	46538.9	30342.6	41961.9	25174.1	20287.5	33570.8	35193.3	34688.5	36062	-	-
pma0584	308.197	163.039	307.19	C16H25N3O3	[M+H]+	Caffeoylspermidine	Alkaloids	Phenolamine	-	3	64177.3	60033	68624.1	95663.2	99691.4	88500.1	69834.3	70866.1	68143.3	-	-
mws0227	132.102	86.2	131.095	C6H13NO2	[M+H]+	L-Leucine*	Amino acids and derivatives	Amino acids and derivatives	61-90-5	1	2.44664e+07	1.58429e+07	1.60663e+07	1.92457e+07	4.21043e+07	4.44812e+07	1.52786e+07	1.58976e+07	1.57223e+07	C00123	ko00280,ko00290,ko00966,ko00970,ko01100,ko01110,ko01210,ko01230,ko02010
Lmhp009187	440.277	299.258	439.27	C20H42NO7P	[M+H]+	LysoPE 15:0	Lipids	LPE	-	3	26683.7	22960.2	27727.4	25076.5	26386.6	30809.1	27127.1	27567.1	26456.9	-	-
MWSmce585	104.071	59.0145	103.063	C4H9NO2	[M+H]+	Methyl 3-aminopropanoate	Amino acids and derivatives	Amino acids and derivatives	4138-35-6	3	3.38096e+06	3.59918e+06	3.8265e+06	2.18425e+06	2.51741e+06	2.37519e+06	2.50644e+06	2.6051e+06	2.59024e+06	-	-
pma2987	142.097	124.087	141.09	C6H11N3O	[M+H]+	Histidinol	Alkaloids	Alkaloids	501-28-0	3	2.91188e+07	2.92485e+07	3.10482e+07	2.714e+07	2.9131e+07	3.00031e+07	2.81326e+07	2.92214e+07	2.91208e+07	C00860	ko00340,ko01100,ko01110,ko01230
MWSHY0132	449.108	303.05	448.101	C21H20O11	[M+H]+	Quercetin-3-O-rhamnoside(Quercitrin)	Flavonoids	Flavonols	522-12-3	3	8.36502e+06	8.58848e+06	9.11873e+06	9.40491e+06	1.01051e+07	1.02145e+07	8.48111e+06	8.74487e+06	8.83127e+06	C01750	ko00944
Lmhp008440	438.262	297.242	437.254	C20H40NO7P	[M+H]+	LysoPE 15:1	Lipids	LPE	-	3	9	5586.12	5633.2	4298.97	16818.2	7860.16	6024.07	5875.1	6130.69	-	-
pme3034	131.035	69.033	132.042	C5H8O4	[M-H]-	Ethylmalonic acid	Organic acids	Organic acids	601-75-2	3	30768.5	30613.4	29993.4	13842.1	13733.5	9621.72	27847.5	28390.2	27201.7	-	-
Hmcp002316	449.106	317.06	448.1	C21H20O11	[M+H]+	Isorhamnetin-3-O-arabinoside	Flavonoids	Flavonols	-	3	1.85438e+06	2.35628e+06	2.53003e+06	3.16558e+06	3.51315e+06	3.59755e+06	2.59108e+06	2.66561e+06	2.55589e+06	-	-
Lmyn003971	521.203	359.149	522.21	C26H34O11	[M-H]-	Dihydrodehydrodiconiferyl alcohol-4-O-glucoside*	Lignans and Coumarins	Lignans	-	3	46487.2	64275.1	54349.8	9	9	9	52375.4	52523.8	50509.2	-	-
mws5041	189.123	86.1038	188.116	C8H16N2O3	[M+H]+	L-Glycyl-L-isoleucine*	Amino acids and derivatives	Amino acids and derivatives	19461-38-2	3	161955	173410	207032	206038	254421	240956	157707	163500	157319	-	-
mws2523	421.075	241.1	422.083	C12H23O14P	[M-H]-	Trehalose 6-phosphate	Others	Saccharides	4484-88-2	3	172691	187446	205562	194936	172755	181812	145928	152418	149625	C00689	ko00500,ko01100,ko01110
pmp001273	520.34	184.073	519.332	C26H50NO7P	[M+H]+	LysoPC 18:2	Lipids	LPC	-	2	8.90435e+06	9.18736e+06	1.07572e+07	1.26388e+07	1.33415e+07	1.44612e+07	1.14811e+07	1.10837e+07	1.15415e+07	-	-
Lmfn003630	449.072	316.024	450.08	C20H18O12	[M-H]-	Myricetin-3-O-xyloside*	Flavonoids	Flavonols	-	3	69407.6	79322.6	160849	81305.6	51599.6	65441.6	119051	116339	113936	-	-
mws5038	341.109	89.0249	342.116	C12H22O11	[M-H]-	Isomaltulose*	Others	Saccharides	13718-94-0	1	3.76601e+06	2.50511e+06	2.12535e+06	3.82929e+06	2.72291e+06	3.20127e+06	3.84285e+06	3.76216e+06	3.67751e+06	C01742	-
Lmhp008589	476.277	335.258	475.27	C23H42NO7P	[M+H]+	LysoPE 18:3(2n isomer)	Lipids	LPE	-	1	405205	453901	473892	1.18322e+06	1.36588e+06	1.26928e+06	802360	794674	829465	-	-
Lmsp004670	595.166	287.057	594.159	C27H30O15	[M+H]+	Kaempferol-3-O-glucoside-7-O-rhamnoside*	Flavonoids	Flavonols	-	3	161145	112040	62519.2	215455	236524	216260	134756	138994	132995	-	-
pmf0174	157.16	157.2	158.167	C10H22O	[M-H]-	1-Decanol	Others	Saccharides	112-30-1	3	2.31443e+06	2.27318e+06	2.16811e+06	2.01945e+06	2.29337e+06	2.22011e+06	2.29676e+06	2.24481e+06	2.19463e+06	C01633	-
mws1038	277.123	146	278.13	C11H22N2O4S	[M-H]-	Pantetheine	Alkaloids	Alkaloids	496-65-1	2	9	4401.73	11970.1	14142.9	20124.2	14898.1	21945.5	20963	21500.4	C00831	ko00332,ko00770,ko01110
Zmzn000078	168.988	78.9583	169.998	C3H7O6P	[M-H]-	Dihydroxyacetone phosphate	Others	Saccharides	57-04-5	3	81832.8	125814	126542	280673	247307	253714	269616	257727	265893	C00111	ko00010,ko00040,ko00051,ko00052,ko00561,ko00562,ko00564,ko00640,ko00710,ko00760,ko01100,ko01110,ko01200,ko01230
Hmqp000191	505.176	127.03	504.17	C18H32O16	[M+H]+	Planteose	Others	Saccharides	470-57-5	3	21139.1	17277.8	13800.9	22476.3	37990.1	23094.9	13523.3	13560.4	14093	C03848	-
pme1210	150.058	61	149.051	C5H11NO2S	[M+H]+	L-Methionine	Amino acids and derivatives	Amino acids and derivatives	63-68-3	1	580028	585077	523373	532225	598338	620730	512069	490781	510199	C00073	ko00270,ko00966,ko00970,ko01100,ko01110,ko01210,ko01230,ko01240
MWSmce083	207.072	133.033	208.074	C11H12O4	[M-H]-	Ferulic acid methyl ester	Phenolic acids	Phenolic acids	2309-07-1	3	117037	120411	147649	81367.5	70425.5	68165.7	173479	165878	172087	-	-
mws1349	302.305	109.2	301.298	C18H39NO2	[M+H]+	Dihydrosphingosine	Lipids	Sphingolipids	764-22-7	3	17007.4	16138.1	19241.3	14105.6	14937.9	16110.9	23068.5	22725.9	22015.4	C00836	ko00600,ko01100
pme3705	193.035	73	194.043	C6H10O7	[M-H]-	D-Glucoronic acid*	Others	Saccharides	6556-12-3	3	411871	2359768	404005	1.00835e+06	817379	843397	943539	988418	957812	C00191	ko00040,ko00053,ko00520,ko00562,ko01100,ko01240
Lmtn004049	263.129	204.115	264.136	C15H20O4	[M-H]-	Abscisic acid	Organic acids	Organic acids	21293-29-8	2	171995	172381	159945	250756	226857	243557	300283	287634	288584	C06082	ko00906,ko01100,ko01110,ko04075
Lmbn000198	133.014	71.0139	134.022	C4H6O5	[M-H]-	3-Dehydro-L-Threonic Acid*	Others	Saccharides	-	1	1.65479e+06	1.61214e+06	1.9688e+06	2.39271e+06	2.40522e+06	2.69028e+06	2.26709e+06	2.37364e+06	2.28753e+06	C03064	ko00053,ko01100
pmb0981	348.07	136	347.063	C10H14N5O7P	[M+H]+	Adenosine 5'-monophosphate	Nucleotides and derivatives	Nucleotides and derivatives	61-19-8	3	1.69513e+06	1.84834e+06	1.53567e+06	1.11474e+06	1.10915e+06	1.22331e+06	1.04019e+06	1.04976e+06	1.08927e+06	C00020	ko00230,ko00908,ko01100,ko01110,ko01240
mws0473	131.035	87.045	132.042	C5H8O4	[M-H]-	2-Methylsuccinic acid*	Organic acids	Organic acids	498-21-5	3	930144	835729	901199	1.56226e+06	1.32351e+06	1.30395e+06	1.93202e+06	1.84527e+06	1.91959e+06	-	-
mws1154	189.056	54.0139	913.677	N7O18P3S	[M-H]-	p-Coumaroyl-CoA	Others	Saccharides	-	1	2.08028e+07	2.00109e+07	2.06743e+07	2.76932e+07	2.59345e+07	2.75522e+07	2.81245e+07	2.74863e+07	2.70793e+07	C00223	ko00941
Hmjp003008	609.145	287.061	608.138	C27H28O16	[M+H]+	Luteolin-7-O-glucuronide-5-O-rhamnoside	Flavonoids	Flavones	-	3	100380	106768	96485.5	77448.4	126688	126024	65448.1	63655.1	66899.6	-	-
pmb2319	482.324	184.073	481.317	C23H48NO7P	[M+H]+	LysoPC 15:0	Lipids	LPC	108273-89-8	3	203199	190863	196460	110439	117385	131844	142569	149551	148336	-	-
mws0367	277.217	277.217	278.225	C18H30O2	[M-H]-	α-Linolenic Acid	Lipids	Free fatty acids	463-40-1	3	1.59351e+07	1.59435e+07	1.67201e+07	1.59321e+07	1.35377e+07	1.36542e+07	1.99155e+07	1.91722e+07	2.0133e+07	C06427	ko00592,ko01040,ko01100,ko01110
MWSmce692	277.218	59.0143	278.225	C18H30O2	[M-H]-	γ-Linolenic Acid*	Lipids	Free fatty acids	506-26-3	1	30982.1	31888.8	32399.4	30720.2	27239.9	25556.3	37910.3	39090.6	39894.6	C06426	ko00591,ko01040,ko01100
pmb2221	318.3	60.1	317.293	C18H39NO3	[M+H]+	4-Hydroxysphinganine	Lipids	Sphingolipids	554-62-1	2	214261	140597	92371.2	185019	80534.9	80705.9	269342	261595	275326	C12144	ko00600,ko01100
MWSmce275	163.072	107.047	162.068	C10H10O2	[M+H]+	5-Hydroxy-1-tetralone	Others	Ketone compounds	28315-93-7	3	83254.4	90006.4	93742.3	85128.5	124028	121526	106701	102823	108050	-	-
pme0010	106	60	105.043	C3H7NO3	[M+H]+	L-Serine	Amino acids and derivatives	Amino acids and derivatives	56-45-1	3	1.28999e+06	1.3063e+06	1.22495e+06	1.36883e+06	1.19595e+06	1.39722e+06	1.10808e+06	1.06336e+06	1.11518e+06	C00065	ko00260,ko00261,ko00270,ko00460,ko00564,ko00600,ko00630,ko00920,ko00970,ko01100,ko01110,ko01200,ko01230,ko01240,ko02010
Lmmn000806	131.035	87.0459	132.042	C5H8O4	[M-H]-	Dimethylmalonic acid*	Organic acids	Organic acids	595-46-0	3	96399.1	91306.1	106503	174748	135483	129498	210090	201166	200829	-	-
MWS2430	241.218	241.211	242.225	C15H30O2	[M-H]-	13-methylmyristic acid	Lipids	Free fatty acids	2485-71-4	3	33186.7	51238.3	46235.3	28538.9	34654.3	44816.8	46497.5	46846.5	44640.1	-	-
mws0671	120.066	74.1	119.058	C4H9NO3	[M+H]+	L-Homoserine*	Amino acids and derivatives	Amino acids and derivatives	672-15-1	3	1.20416e+06	1.17714e+06	989487	1.28646e+06	1.17096e+06	1.31195e+06	1.08265e+06	1.11396e+06	1.13995e+06	C00263	ko00260,ko00270,ko00300,ko00920,ko01100,ko01110,ko01230
Zmyn000230	147.029	57.0344	148.037	C5H8O5	[M-H]-	2-Dehydro-3-deoxy-L-arabinonate*	Others	Saccharides	-	1	161109	138499	158373	198934	213350	200199	391214	386629	372133	C00684	ko00053,ko01100
Hmln002806	335.077	179.03	336.085	C16H16O8	[M-H]-	5-O-Caffeoylshikimic acid	Phenolic acids	Phenolic acids	180981-12-8	1	144766	96925.2	115663	19310.1	23267	23906.1	109721	107284	104053	C10434	ko00940,ko00941,ko00945,ko01100,ko01110
mws5042	223.108	120.088	222.101	C11H14N2O3	[M+H]+	L-Glycyl-L-phenylalanine*	Amino acids and derivatives	Amino acids and derivatives	721-66-4	3	103151	99834.2	76224	119688	130552	117291	66662.3	68953.2	70289.8	-	-
Lmbn005369	295.228	195.141	296.235	C18H32O3	[M-H]-	13(S)-HODE;13(S)-Hydroxyoctadeca-9Z,11E-dienoic acid*	Lipids	Free fatty acids	10219-69-9	2	175935	220122	233166	209685	170556	188885	311806	299984	296304	C14762	ko00591
Lmsn006452	555.151	273.077	556.158	C28H28O12	[M-H]-	Phloretin-4'-O-(6''-Salicyloyl)glucoside	Flavonoids	Chalcones	-	1	3.67806e+06	3.74816e+06	3.56936e+06	3.53206e+06	3.17578e+06	3.02713e+06	4.45743e+06	4.42997e+06	4.65189e+06	-	-
pme0230	268.104	136.062	267.097	C10H13N5O4	[M+H]+	Adenosine	Nucleotides and derivatives	Nucleotides and derivatives	58-61-7	1	1.16424e+07	1.30029e+07	1.25976e+07	1.76524e+07	1.66048e+07	1.66481e+07	1.06792e+07	1.12218e+07	1.11604e+07	C00212	ko00230,ko01100,ko02010
MWS1771	196.097	91.0546	195.089	C10H13NO3	[M+H]+	L-Tyrosine methyl ester	Amino acids and derivatives	Amino acids and derivatives	1080-06-4	1	582993	543884	536712	799732	886614	892793	591465	581557	560799	C03404	-
Lmbn005443	293.212	235.172	294.219	C18H30O3	[M-H]-	13-KODE; (9Z,11E)-13-Oxooctadeca-9,11-dienoic acid*	Lipids	Free fatty acids	54739-30-9	3	9	9	9	1490.96	1233.86	691.467	3573.15	3710.15	3519.3	C14765	ko00591
pma6460	337.09	163.04	338.1	C16H18O8	[M-H]-	4-O-p-Coumaroylquinic acid	Phenolic acids	Phenolic acids	32451-86-8	3	170308	187966	215031	256101	224063	191058	331024	336181	318541	C10441	-
mws0275	133.014	71.0145	134.022	C4H6O5	[M-H]-	L-Malic acid*	Organic acids	Organic acids	97-67-6	1	1.91806e+06	1.85752e+06	2.05863e+06	2.31185e+06	2.54004e+06	3.35052e+06	2.32102e+06	2.34138e+06	2.22197e+06	C00149	ko00020,ko00620,ko00630,ko00710,ko01100,ko01110,ko01200
MWSCX014	193.049	133.025	192.042	C10H8O4	[M+H]+	Scopoletin (7-Hydroxy-6-methoxycoumarin)	Lignans and Coumarins	Coumarins	92-61-5	3	62984.7	39028.1	48848.3	42817.6	77583.3	94912.8	109846	108757	114640	C01752	ko00940,ko01110
MWSHY0046	465.103	303.051	464.096	C21H20O12	[M+H]+	Quercetin-3-O-glucoside (Isoquercitrin)*	Flavonoids	Flavonols	482-35-9	1	3.36356e+06	3.33444e+06	3.31959e+06	4.17502e+06	4.31148e+06	4.19625e+06	3.69742e+06	3.81438e+06	3.91213e+06	C05623	ko00944,ko01100,ko01110
mws1090	259.022	97	260.03	C6H13O9P	[M-H]-	Glucose-1-phosphate*	Others	Saccharides	59-56-3	1	4.6428e+06	5.12475e+06	4.74183e+06	7.74037e+06	6.46252e+06	6.53808e+06	9.08016e+06	9.44901e+06	8.94726e+06	C00103	ko00010,ko00040,ko00052,ko00500,ko00520,ko00523,ko00561,ko01100,ko01110,ko01240
pme0376	271.061	151	272.068	C15H12O5	[M-H]-	Naringenin (5,7,4'-Trihydroxyflavanone)*	Flavonoids	Flavanones	480-41-1	1	111556	133194	137148	360386	320500	346575	391500	404222	381687	C00509	ko00941,ko00943,ko01100,ko01110
pmp000172	477.139	315.08	476.132	C23H24O11	[M+H]+	5,2'-Dihydroxy-7,8-dimethoxyflavone glycosides	Flavonoids	Flavones	-	1	110036	126440	144731	265746	293305	296697	193710	188760	199960	-	-
mws0668	283.068	151	284.076	C10H12N4O6	[M-H]-	Xanthosine	Nucleotides and derivatives	Nucleotides and derivatives	146-80-5	3	102499	103698	94150.5	217138	162732	166460	205787	214851	203417	C01762	ko00230,ko00232,ko01100,ko01110,ko02010
pmb3055	513.1	191.1	514.132	C22H26O14	[M-H]-	p-Coumaroylquinic acid-4'-O-glucuronide	Phenolic acids	Phenolic acids	-	3	1.10478e+06	1.10339e+06	1.13578e+06	2.4688e+06	2.05847e+06	1.84968e+06	3.63643e+06	3.85538e+06	3.73423e+06	-	-
Hmcn000192	209.067	59.0139	210.073	C7H14O7	[M-H]-	Sedoheptulose	Others	Saccharides	3019-74-7	3	2.74258e+06	2.72907e+06	2.97347e+06	1.7922e+06	2.12764e+06	2.21147e+06	1.88687e+06	1.94385e+06	2.00205e+06	C02076	ko00710,ko01100
Lmhp012042	355.284	263.237	354.277	C21H38O4	[M+H]+	2-Linoleoylglycerol*	Lipids	Glycerol ester	3443-82-1	3	34883.5	28365.5	30921.6	28748	26185	29929.4	26660.6	25787	25128	-	-
pme1474	298.097	136	297.09	C11H15N5O3S	[M+H]+	5'-Deoxy-5'-(methylthio)adenosine	Nucleotides and derivatives	Nucleotides and derivatives	2457-80-9	1	8.27754e+06	8.89159e+06	8.90233e+06	1.26323e+07	1.21764e+07	1.10638e+07	9.62173e+06	9.90999e+06	9.32983e+06	C00170	ko00270,ko00908,ko01100
Smgp004575	465.1	303.05	464.096	C21H20O12	[M+H]+	Quercetin-5-O-β-D-glucoside*	Flavonoids	Flavonols	-	1	3.56892e+06	3.50171e+06	4.05345e+06	3.59228e+06	4.2138e+06	4.21898e+06	3.72197e+06	3.5401e+06	3.74166e+06	-	-
Lmhp008718	506.324	184.073	505.317	C25H48NO7P	[M+H]+	LysoPC 17:2	Lipids	LPC	-	3	21476.2	34004.6	34030.1	34814	38706.8	39872.5	32901.4	32093.9	30959.5	-	-
pme2693	131.118	114.091	130.111	C6H14N2O	[M+H]+	N-Acetylputrescine	Alkaloids	Alkaloids	18233-70-0	3	83558.8	92077	101297	138937	166521	196236	109154	115242	115197	C02714	ko00330,ko01100
MWS1816	183.139	183.135	184.146	C11H20O2	[M-H]-	10-Undecenoic acid	Lipids	Free fatty acids	112-38-9	3	40190.9	38328.7	25569.4	25979.9	38658.6	40499.9	35981.5	35962.3	37957.8	C13910	-
pmc0274	167.1	121.1	166.031	C6H6N4S	[M+H]+	6-Methylmercaptopurine	Nucleotides and derivatives	Nucleotides and derivatives	50-66-8	3	7.7132e+06	7.17959e+06	7.44653e+06	1.00305e+07	1.32545e+07	1.36249e+07	6.8752e+06	7.16177e+06	7.31618e+06	C16614	-
MWS5231	243.161	181.158	244.167	C13H24O4	[M-H]-	Tridecanedioic acid	Lipids	Free fatty acids	505-52-2	3	48471.4	53171.3	50842.2	51841.2	55039.4	54464.8	54057.7	51328.4	51101.1	-	-
pmb2999	461.109	299.1	462.116	C22H22O11	[M-H]-	Chrysoeriol-5-O-glucoside	Flavonoids	Flavones	-	3	1.11537e+06	1.34544e+06	1.43644e+06	1.43512e+06	1.31683e+06	1.73496e+06	1.62341e+06	1.55688e+06	1.52554e+06	-	-
pmd0136	524.371	184.073	523.364	C26H54NO7P	[M+H]+	LysoPC 18:0(2n isomer)	Lipids	LPC	-	3	488573	1.30272e+06	504258	380306	388604	437237	1.1852e+06	1.21867e+06	1.14295e+06	-	-
Zmdp000376	130.091	84.0806	129.09	C5H11N3O	[M+H]+	4-Guanidinobutanal	Others	Aldehyde compounds	-	3	933219	910399	970439	1.85704e+06	1.93563e+06	1.9332e+06	1.14278e+06	1.15674e+06	1.21403e+06	-	-
NK10253223	168.065	94.0645	167.058	C8H9NO3	[M+H]+	2-Amino-3-methoxybenzoic acid	Phenolic acids	Phenolic acids	3177-80-8	3	145257	140461	138015	137474	102645	143097	126566	119042	125152	C05831	ko00380
Lmbn001288	131.035	87.0443	132.042	C5H8O4	[M-H]-	2-Hydroxy-2-methyl-3-oxobutanoic acid	Organic acids	Organic acids	71698-08-3	3	100463	93911.5	97443	171760	149129	147019	192247	197222	205020	C06010	ko00290,ko00650,ko00660,ko00770,ko01100,ko01110,ko01210,ko01230
pmn001686	287.223	241.222	288.23	C16H32O4	[M-H]-	10,16-Dihydroxypalmitic acid	Lipids	Free fatty acids	3233-90-7	2	11522.8	12045.7	12510.7	15634.2	17228.5	14081.3	23440.7	24793.3	23456.6	C08285	ko00073
Lmhp008885	440.277	299.258	439.27	C20H42NO7P	[M+H]+	LysoPE 15:0(2n isomer)	Lipids	LPE	-	3	30579.9	27115.7	32722.4	26925.9	27194.4	30749.5	24988.7	26180.8	26627.7	-	-
pme0282	165.019	77.0397	166.027	C8H6O4	[M-H]-	Phthalic acid	Phenolic acids	Phenolic acids	88-99-3	1	311008	339919	370448	388654	379666	362361	628901	664797	627734	C01606	ko01100,ko02010
MWSslk138	169.015	151.004	170.022	C7H6O5	[M-H]-	2,3,4-Trihydroxybenzoic acid	Phenolic acids	Phenolic acids	610-02-6	3	26937	29197.7	34250.9	17165.6	18979.3	14868.6	45358.5	46795.7	48440.7	-	-
pmb0854	518.324	184.073	517.317	C26H48NO7P	[M+H]+	LysoPC 18:3	Lipids	LPC	-	2	2.4623e+06	2.48267e+06	3.05122e+06	5.32493e+06	5.67011e+06	6.18538e+06	3.78916e+06	3.96915e+06	3.72491e+06	-	-
Zmbp002538	205.097	146.061	204.09	C11H12N2O2	[M+H]+	1-Methoxy-indole-3-acetamide	Alkaloids	Plumerane	-	1	1.19602e+07	1.1021e+07	1.12938e+07	2.32446e+07	2.51885e+07	2.53065e+07	1.20368e+07	1.28409e+07	1.22997e+07	-	-
Lmbn001930	121.029	77.0394	122.037	C7H6O2	[M-H]-	2-Hydroxybenzaldehyde (Salicylaldehyde)	Phenolic acids	Phenolic acids	90-02-8	2	38445.5	38325.9	47736.7	49863.3	30983.7	42158.4	55088.2	57766.1	54165.3	C06202	ko01100
mws0736	189.123	86	188.116	C8H16N2O3	[M+H]+	N-Glycyl-L-leucine*	Amino acids and derivatives	Amino acids and derivatives	869-19-2	3	172888	173919	195894	214019	248919	261356	159274	157207	149376	C02155	-
Lmzn006169	471.35	471.35	472.355	C30H48O4	[M-H]-	Pomolic acid	Terpenoids	Triterpene	13849-91-7	1	3.8137e+06	4.50351e+06	4.88615e+06	7.18687e+06	5.73673e+06	6.07007e+06	1.4415e+07	1.34934e+07	1.38095e+07	-	-
Lmrj001698	219.135	60.04	218.127	C9H18N2O4	[M+H]+	L-Seryl-L-Isoleucine	Amino acids and derivatives	Amino acids and derivatives	91086-51-0	3	87458.3	88644	78453	73293.3	72055.3	83273.3	63873.7	65114.5	68195.1	-	-
mws0567	146.092	87	145.085	C5H11N3O2	[M+H]+	4-Guanidinobutyric acid	Organic acids	Organic acids	463-00-3	2	2.37205e+06	2.75916e+06	2.7892e+06	2.52436e+06	3.1367e+06	3.18824e+06	2.31002e+06	2.16516e+06	2.28057e+06	C01035	ko00330,ko01100
pme1383	170.081	134.1	169.074	C8H11NO3	[M+H]+	Pyridoxine	Others	Vitamin	65-23-6	3	207247	227639	212932	179340	208830	254074	189246	192005	201833	C00314	ko00750,ko01100,ko01240
mws1589	503.162	179	504.169	C18H32O16	[M-H]-	D-Panose	Others	Saccharides	33401-87-5	3	33529	45150.8	52863	39347	51040.9	51717.7	67649.7	69859.1	65154.4	C00713	-
Zmtn001464	204.031	160.039	205.037	C10H7NO4	[M-H]-	4,8-Dihydroxyquinoline-2-carboxylic acid	Organic acids	Organic acids	59-00-7	3	32426	23923.1	34891.2	24201.8	16123.1	17889.2	39061.5	36436.1	38049.6	C02470	ko00380
pme0193	147.076	84	146.069	C5H10N2O3	[M+H]+	L-Glutamine	Amino acids and derivatives	Amino acids and derivatives	56-85-9	3	728300	797850	815831	1.27522e+06	1.49849e+06	1.5355e+06	979949	913470	951748	C00064	ko00220,ko00230,ko00240,ko00250,ko00630,ko00750,ko00910,ko00970,ko01100,ko01230,ko01240,ko02010
Zmsp004363	507.117	303.052	506.106	C23H22O13	[M+H]+	Quercetin-3-O-(6''-O-acetyl)glucoside	Flavonoids	Flavonols	-	1	1.59915e+07	1.52004e+07	1.53997e+07	2.27631e+07	2.76272e+07	2.70822e+07	1.89816e+07	1.89477e+07	2.01484e+07	-	-
mws0256	118.086	72.1	117.079	C5H11NO2	[M+H]+	L-Valine	Amino acids and derivatives	Amino acids and derivatives	72-18-4	3	7.0484e+06	6.69877e+06	7.05074e+06	1.1208e+07	1.22613e+07	1.29311e+07	7.93737e+06	7.94794e+06	8.43851e+06	C00183	ko00280,ko00290,ko00311,ko00460,ko00770,ko00966,ko00970,ko01100,ko01110,ko01210,ko01230,ko01240,ko02010
Zmzp000145	189.16	84.0803	188.153	C9H20N2O2	[M+H]+	Trimethyllysine	Amino acids and derivatives	Amino acids and derivatives	23284-33-5	3	678485	725498	1.05374e+06	1.11843e+06	1.55786e+06	1.27521e+06	676639	715358	670187	C03793	ko00310,ko01100
pme2380	145.014	101	146.022	C5H6O5	[M-H]-	α-Ketoglutaric acid	Organic acids	Organic acids	328-50-7	3	5.81239e+06	5.81613e+06	5.45488e+06	8.33537e+06	7.67656e+06	7.91586e+06	8.05947e+06	8.64804e+06	8.47316e+06	C00026	ko00020,ko00040,ko00053,ko00220,ko00250,ko00300,ko00310,ko00340,ko00430,ko00630,ko00650,ko00660,ko01100,ko01110,ko01200,ko01210,ko01230,ko01240
MWSmce549	303.252	57.0702	302.246	C17H34O4	[M+H]+	1-Monomyristin	Lipids	Free fatty acids	589-68-4	3	59814.7	56762.8	42028.9	76833.9	61796.5	67737.2	38163.8	41015.6	39816.6	-	-
pma0702	558.281	207.065	557.274	C29H39N3O8	[M+H]+	N1,N8-Bis(sinapoyl)spermidine	Alkaloids	Phenolamine	-	3	2.95244e+06	3.34621e+06	3.60861e+06	1.49157e+06	1.58055e+06	1.5649e+06	2.50635e+06	2.40289e+06	2.58481e+06	C21170	-
pmb0876	454.293	313.274	453.286	C21H44NO7P	[M+H]+	LysoPE 16:0	Lipids	LPE	53862-35-4	1	1.33707e+06	1.12105e+06	1.2721e+06	2.08383e+06	2.02197e+06	2.14356e+06	1.71228e+06	1.82424e+06	1.82665e+06	-	-
Lmhp007598	534.355	184.073	533.348	C27H52NO7P	[M+H]+	LysoPC 19:2(2n isomer)	Lipids	LPC	-	3	24586	27719.4	34094.7	46379.1	53622.7	51633.1	33806.7	32008.3	31564.8	-	-
pmb0856	480.308	339.289	479.301	C23H46NO7P	[M+H]+	LysoPE 18:1(2n isomer)	Lipids	LPE	-	3	286925	273690	257240	442580	410488	423696	348535	369860	373265	-	-
Zmxp003107	611.161	287.057	610.153	C27H30O16	[M+H]+	Luteolin-7,3'-di-O-glucoside	Flavonoids	Flavones	52187-80-1	3	2.32481e+06	1.8659e+06	1.9251e+06	1.17428e+06	886203	1.198e+06	1.10734e+06	1.1851e+06	1.17719e+06	-	-
mws1496	290.175	124	289.168	C17H23NO3	[M+H]+	Hyoscyamine	Alkaloids	Tropan alkaloids	101-31-5	3	154250	166772	133775	434313	369203	441161	233176	234907	219394	C02046	ko00960,ko01100,ko01110
Lmbn013410	205.16	189.127	206.167	C14H22O	[M-H]-	2,4-Di-Tert-Butylphenol*	Phenolic acids	Phenolic acids	96-76-4	1	181221	211488	233976	149754	156343	173033	159111	155851	167539	-	-
pmb3101	175.061	115.044	176.069	C7H12O5	[M-H]-	2-Isopropylmalic Acid	Organic acids	Organic acids	49601-06-1	3	78190.5	98577	73989.4	133289	116749	112562	202593	189718	190233	C02504	ko00290,ko00620,ko01100,ko01110,ko01210,ko01230
Lmsn015919	658.854	482.926	659.861	C6H18O24P6	[M-H]-	Phytic acid	Organic acids	Organic acids	83-86-3	3	8959.33	8855.56	8094.24	7332.2	9613.28	8182.87	7752.99	7669.19	7225.17	C01204	ko00562,ko01100,ko04070
Lmln010063	205.158	189.129	206.167	C14H22O	[M-H]-	2,6-Di-tert-butylphenol*	Phenolic acids	Phenolic acids	128-39-2	1	178510	199872	207330	135358	138972	142415	164983	153984	155469	-	-
pmb0818	206.1	147.5	205.074	C11H11NO3	[M+H]+	Methoxyindoleacetic acid	Alkaloids	Plumerane	3471-31-6	3	120091	132753	126848	257949	285235	286237	177649	189946	178480	C05660	ko00380
pmn001695	371.098	249.063	372.106	C16H20O10	[M-H]-	Trihydroxycinnamoylquinic acid	Phenolic acids	Phenolic acids	-	1	3.91762e+06	4.10823e+06	3.92746e+06	1.4694e+06	1.46428e+06	1.50979e+06	4.0702e+06	3.78918e+06	3.85078e+06	-	-
pmp000587	535.108	287.05	534.101	C24H22O14	[M+H]+	Luteolin-7-O-(6''-malonyl)glucoside*	Flavonoids	Flavones	-	3	1.6614e+06	1.73317e+06	1.89999e+06	177470	185739	212491	1.24686e+06	1.19807e+06	1.29265e+06	C10103	-
mws1078	138.055	92.1	137.048	C7H7NO2	[M+H]+	Anthranilic Acid	Phenolic acids	Phenolic acids	118-92-3	3	57156.5	111393	52585.4	112074	151143	217355	85988.4	81372.1	79994.3	C00108	ko00380,ko00400,ko00998,ko01058,ko01100,ko01110,ko01230
Hmqp006235	516.304	184.073	515.297	C26H46NO7P	[M+H]+	LysoPC 18:4	Lipids	LPC	-	3	4720.4	2955.61	5257.84	12070.7	18461.8	18668.7	12773.4	12356.8	11836.5	-	-
Zmpn000199	209.03	85.0297	210.038	C6H10O8	[M-H]-	D-Galactaric acid*	Others	Saccharides	526-99-8	1	6.26403e+06	5.78886e+06	7.01762e+06	4.37568e+06	4.97544e+06	4.88385e+06	4.02258e+06	4.15618e+06	4.33971e+06	C00879	ko00053,ko01100
Lmhp008801	476.277	335.258	475.27	C23H42NO7P	[M+H]+	LysoPE 18:3	Lipids	LPE	-	2	499608	546187	608646	1.38097e+06	1.46804e+06	1.45784e+06	839448	789124	850722	-	-
Lmgn001670	137.027	108.023	138.032	C7H6O3	[M-H]-	Salicylic acid	Phenolic acids	Phenolic acids	69-72-7	3	127406	130251	146049	132718	125289	108141	172049	168345	159207	C00805	ko00360,ko01100,ko01110,ko04075
MWSHY0075	437.142	275.089	436.137	C21H24O10	[M+H]+	Phloretin-2'-O-glucoside (Phlorizin)*	Flavonoids	Chalcones	60-81-1	1	1.49344e+07	1.37041e+07	1.34506e+07	1.73198e+07	1.64687e+07	1.68031e+07	1.3951e+07	1.30467e+07	1.30124e+07	C01604	ko00941,ko01110
pmn001367	315.072	153.017	316.079	C13H16O9	[M-H]-	Protocatechuic acid-4-O-glucoside*	Phenolic acids	Phenolic acids	-	1	8.17742e+06	7.73132e+06	8.3155e+06	6.64256e+06	6.50731e+06	6.41856e+06	7.82086e+06	8.39971e+06	8.37581e+06	-	-
pmb2871	315.072	153.019	316.079	C13H16O9	[M-H]-	1-O-Gentisoyl-β-D-glucoside*	Phenolic acids	Phenolic acids	23445-11-6	1	5.86559e+06	6.05236e+06	5.93227e+06	4.3039e+06	4.44423e+06	4.32273e+06	5.67232e+06	5.6025e+06	5.26049e+06	-	-
mws0214	181.072	71	182.079	C6H14O6	[M-H]-	D-Sorbitol	Others	Saccharides	50-70-4	3	91846	79125.5	77040.8	161275	126045	120158	157407	145242	150583	C00794	ko00051,ko00052,ko01100,ko02010
pmc0066	333.052	137.05	332.052	C10H13N4O7P	[M+H]+	2'-Deoxyinosine-5'-monophosphate	Nucleotides and derivatives	Nucleotides and derivatives	3393-18-8	3	655831	506807	452546	654024	508078	544656	733949	765607	795759	C06196	ko00230
Hmcp002539	463.122	317.06	462.116	C22H22O11	[M+H]+	Isorhamnetin-3-O-rhamnoside	Flavonoids	Flavonols	-	3	906704	934713	836745	1.46233e+06	1.76044e+06	1.65674e+06	1.01428e+06	949807	943395	-	-
Lmjp002596	597.145	303.049	596.138	C26H28O16	[M+H]+	Quercetin-3-O-sambubioside	Flavonoids	Flavonols	83048-35-5	3	94197.2	67676.7	68253.5	70003.5	82680.6	69384.6	71295.7	65740.1	68441.6	C12637	ko00944
pmn001610	307.264	307.3	308.272	C20H36O2	[M-H]-	Eicosadienoic acid	Lipids	Free fatty acids	5598-38-9	3	100430	98609.2	103047	123182	108027	112962	117715	127614	124441	C16525	ko01040
mws0097	357.134	151	358.142	C20H22O6	[M-H]-	Pinoresinol*	Lignans and Coumarins	Lignans	487-36-5	1	229458	229945	236265	91542.8	85888.6	88236.4	258891	256746	239992	C05366	ko00998,ko01100,ko01110
mws0147	117.056	59	118.063	C5H10O3	[M-H]-	β-Hydroxyisovaleric acid	Organic acids	Organic acids	625-08-1	3	145447	143620	120239	134454	144312	143608	212632	224871	207698	C20827	ko00280,ko01100
MWSmce190	148.093	74.0223	147.089	C6H13NO3	[M+H]+	4-Hydroxy-L-Isoleucine	Amino acids and derivatives	Amino acids and derivatives	781658-23-9	3	132771	134589	123273	143581	160914	171478	115099	123014	124254	-	-
MWS0811	130.086	84.0818	129.079	C6H11NO2	[M+H]+	L-Pipecolic Acid	Organic acids	Organic acids	3105-95-1	1	66046.2	58416.8	65110.8	147466	176973	171599	120855	125014	131234	C00408	ko00310,ko00960,ko01100,ko01110
MWSmce257	218.109	88.0433	219.111	C9H17NO5	[M-H]-	D-Pantothenic Acid	Others	Vitamin	79-83-4	1	1.2897e+06	1.13956e+06	1.26207e+06	1.40292e+06	1.29052e+06	1.33244e+06	2.05357e+06	2.02795e+06	1.89858e+06	C00864	ko00410,ko00770,ko01100,ko01110,ko01240
Zmyn004732	293.213	185.119	294.219	C18H30O3	[M-H]-	2R-hydroxy-9Z,12Z,15Z-octadecatrienoic acid	Lipids	Free fatty acids	-	3	40290.4	45258.2	54221.7	47265.3	50764.4	58831.3	74006.6	77650.1	71477.8	C16342	ko00592
pmb2804	311.1	171.3	312.23	C18H32O4	[M-H]-	13S-Hydroperoxy-9Z,11E-octadecadienoic acid	Lipids	Free fatty acids	33964-75-9	3	52849.1	54409.1	53247.1	58601.2	54163.1	56838.8	64093.2	63530.7	59331.7	C04717	ko00591,ko01100
Lmlp002765	229.123	201.128	228.115	C15H16O2	[M+H]+	Stilbostemin B	Phenolic acids	Phenolic acids	162411-67-8	3	5595.91	6685.56	7210.94	9187.43	11555.8	6777.75	11246.2	10575.1	10388.4	-	-
pmb1754	184	125	184.073	C5H15NO4P+	[M]+	O-Phosphocholine	Alkaloids	Alkaloids	107-73-3	3	3.08303e+06	2.84072e+06	2.81688e+06	2.02631e+06	1.31481e+06	2.45898e+06	2.05853e+06	2.08544e+06	2.22518e+06	C00588	ko00564,ko01100
Lmjp003044	479.118	317.062	478.111	C22H22O12	[M+H]+	Isorhamnetin-3-O-Glucoside*	Flavonoids	Flavonols	5041-82-7	1	6.17137e+06	5.81864e+06	7.54e+06	1.03809e+07	1.05592e+07	1.07224e+07	1.00277e+07	9.71e+06	9.21969e+06	-	-
Lmyn001269	609.146	285.039	610.154	C27H30O16	[M-H]-	Kaempferol-3-O-sophoroside	Flavonoids	Flavonols	19895-95-5	3	400264	503521	477768	1.61551e+06	1.38437e+06	1.29856e+06	1.30154e+06	1.26705e+06	1.1974e+06	C12634	ko00944
MWSmce448	127.052	81.0449	126.043	C5H6N2O2	[M+H]+	Imidazol-1-yl-acetic acid*	Alkaloids	Alkaloids	22884-10-2	3	2.02921e+07	1.68602e+07	2.44045e+07	2.25728e+07	2.83345e+07	3.00758e+07	1.88024e+07	1.78595e+07	1.94295e+07	-	-
Zmgn000173	149.046	75.0088	150.053	C5H10O5	[M-H]-	D-Ribose	Others	Saccharides	50-69-1	1	997779	926733	990516	591793	727045	811485	711639	774336	751930	C00121	ko00030,ko01100,ko02010
Lmmn004625	449.109	287.056	450.116	C21H22O11	[M-H]-	Dihydrokaempferol-7-O-glucoside*	Flavonoids	Flavanonols	-	1	2.01382e+07	1.82768e+07	2.49403e+07	1.88463e+07	2.06576e+07	1.87083e+07	1.88603e+07	1.93345e+07	2.04842e+07	-	-
pme1178	284.099	152	283.092	C10H13N5O5	[M+H]+	Guanosine	Nucleotides and derivatives	Nucleotides and derivatives	118-00-3	1	1.73567e+06	1.7384e+06	1.8873e+06	3.04707e+06	3.19936e+06	3.33813e+06	1.64667e+06	1.65187e+06	1.77436e+06	C00387	ko00230,ko01100,ko02010
pme2566	217.083	199	218.09	C8H14N2O5	[M-H]-	5-L-Glutamyl-L-amino acid	Amino acids and derivatives	Amino acids and derivatives	5875-41-2	3	172336	208284	228394	138624	127514	110911	155257	144946	157064	-	-
pme3188	323.029	211	324.036	C9H13N2O9P	[M-H]-	Uridine 5'-monophosphate	Nucleotides and derivatives	Nucleotides and derivatives	58-97-9	3	35088	66899.2	55683.9	50958.2	42609.4	41250.3	87297.6	91622.3	84122.4	C00105	ko00240,ko01100,ko01240
Hmln002199	505.101	300.033	506.107	C23H22O13	[M-H]-	Quercetin-3-O-(6''-O-acetyl)galactoside	Flavonoids	Flavonols	-	2	199792	227591	214203	44592.9	28146.3	20478.1	226660	219608	239048	-	-
pma1751	286.092	124	285.085	C12H15NO7	[M+H]+	N-(beta-D-Glucosyl)nicotinate	Others	Vitamin	-	3	487310	530547	457701	372984	482504	420206	325086	298500	308363	-	-
Hmmp001310	188.071	118.065	187.063	C11H9NO2	[M+H]+	3-Indoleacrylic acid	Alkaloids	Plumerane	1204-06-4	1	2.53935e+06	2.40889e+06	2.44749e+06	5.10052e+06	5.84662e+06	5.16382e+06	2.79327e+06	2.74742e+06	2.97943e+06	C21283	-
Lmyn007883	287.223	287.223	288.23	C16H32O4	[M-H]-	9,16-Dihydroxypalmitic acid	Lipids	Free fatty acids	38076-49-2	3	671875	657874	731688	863513	769308	748306	1.20001e+06	1.19973e+06	1.11214e+06	-	-
MWSmce501	167.036	108.025	168.042	C8H8O4	[M-H]-	Protocatechuic Acid Methyl Ester	Phenolic acids	Phenolic acids	2150-43-8	3	248112	253268	280375	211001	219964	267266	261861	284248	280201	-	-
pmf0293	269.292	209.2	270.292	C18H38O	[M-H]-	1-Octadecanol	Lipids	Free fatty acids	112-92-5	3	82430	85782.9	78322.3	83781.1	83494.7	81663.5	85178.7	78666.6	79625.3	-	-
Lmhp009773	515.322	261.221	514.314	C27H46O9	[M+H]+	1-α-Linolenoyl-glycerol-3-O-glucoside*	Lipids	Glycerol ester	-	3	24839.4	20971.6	29661.5	24596.8	25394.9	31543.8	24014.3	22099	23596.5	-	-
pme3184	332.075	136	331.068	C10H14N5O6P	[M+H]+	2'-Deoxyadenosine-5'-monophosphate	Nucleotides and derivatives	Nucleotides and derivatives	653-63-4	3	92329.4	101049	115717	79199.2	78979.6	105566	71304.8	74934.8	68748.8	C00360	ko00230,ko01100
Lmmn000774	343.103	181.051	344.111	C15H20O9	[M-H]-	Dihydrocaffeoylglucose	Phenolic acids	Phenolic acids	-	3	2.03791e+06	2.35225e+06	2.01313e+06	2495240	2.18659e+06	1.99126e+06	3.20946e+06	3.14027e+06	2.94948e+06	-	-
MWSslk132	285.208	223.211	286.214	C16H30O4	[M-H]-	Hexadecanedioic acid	Lipids	Free fatty acids	505-54-4	3	29421.4	29715.3	28911.7	34446.9	34561.9	33284.6	41107.8	41874.4	38513.5	C19615	ko00073,ko01100
Zmhn001883	329.088	209.042	330.095	C14H18O9	[M-H]-	Vanillic acid-4-O-glucoside	Phenolic acids	Phenolic acids	32142-31-7	3	46642.3	36158.1	39257.1	8702.74	10334.2	9	38826.7	36343.9	35807.6	-	-
MWS80006	311.223	293.214	312.23	C18H32O4	[M-H]-	9-Hydroperoxy-9Z,11E-Octadecadienoic Acid	Lipids	Free fatty acids	-	2	41796.6	70111	74634.5	47962.5	50064.4	59268.4	77820.3	71581.1	73207.6	-	-
MWS0728	361.201	315.196	360.194	C21H28O5	[M+H]+	Aldosterone	Steroids	Steroid	52-39-1	3	25090.8	24553.8	36235.5	9	9	9	19957.9	18724.3	18375.4	C01780	ko01100
pme1194	228.098	112	227.091	C9H13N3O4	[M+H]+	2'-Deoxycytidine	Nucleotides and derivatives	Nucleotides and derivatives	951-77-9	3	54311.1	65888	70913.7	102191	130529	143796	86989.1	83741.8	91371.3	C00881	ko00240,ko01100,ko02010
MWSslk236	207.101	124.051	206.094	C12H14O3	[M+H]+	Eugenyl acetate	Phenolic acids	Phenolic acids	93-28-7	3	4623.67	4263.88	3041.03	5866.3	6065.42	6286.01	3523.66	3344.03	3651.87	-	-
pmb2795	177	145	178.063	C10H10O3	[M-H]-	4-Methoxycinnamic acid*	Phenolic acids	Phenolic acids	830-09-1	3	92129.2	104376	153649	115384	108630	173502	144841	157943	148741	-	-
mws1200	177	145	178.063	C10H10O3	[M-H]-	Trans-4-Hydroxycinnamic Acid Methyl Ester*	Phenolic acids	Phenolic acids	19367-38-5	3	92129.2	104376	153649	115384	108630	173502	144841	157943	148741	-	-
Hmqn003054	329.235	311.221	330.24	C18H34O5	[M-H]-	9,10,11-Trihydroxy-12-octadecenoic acid	Lipids	Free fatty acids	61911-67-9	3	4692.7	6038.7	4564.24	6930.76	8308.57	7569.41	8421.31	8128.11	8880.07	-	-
pmb2228	538.387	184.073	537.379	C27H56NO7P	[M+H]+	LysoPC 19:0	Lipids	LPC	108273-88-7	3	26046	45231.5	36661.4	26816.8	29585.8	36999.2	22423.8	21437.7	20492	-	-
mws0629	281.113	166	280.106	C13H16N2O5	[M+H]+	L-Aspartyl-L-Phenylalanine	Amino acids and derivatives	Amino acids and derivatives	13433-09-5	2	186776	172066	201755	232304	241833	218066	148253	145339	135855	-	-
zjgp122004	451.123	289.072	450.116	C21H22O11	[M+H]+	Okanin-3'-O-β-D-glucoside*	Flavonoids	Chalcones	-	1	3.51427e+06	3.68758e+06	5.56341e+06	1.66595e+06	3.80112e+06	3.5114e+06	4.36081e+06	3.98274e+06	4.14836e+06	-	-
pmb0880	482.324	341.305	481.317	C23H48NO7P	[M+H]+	LysoPE 18:0(2n isomer)	Lipids	LPE	-	3	8617.93	8030.98	5853.81	12723	13598.5	11873.7	8919.38	8214.61	8874.71	-	-
Lmbn005662	295.228	171.103	296.235	C18H32O3	[M-H]-	9(10)-EpOME;(9R,10S)-(12Z)-9,10-Epoxyoctadecenoic acid	Lipids	Free fatty acids	16833-56-0	3	12948.4	14190.6	11615.8	10258.2	9228.09	10415.5	14277.3	14306.5	13189.7	C14825	ko00591,ko01100
Lmtn000940	345.083	139.04	346.09	C14H18O10	[M-H]-	1-O-(3,4-Dihydroxy-5-methoxy-benzoyl)-glucoside	Phenolic acids	Phenolic acids	-	1	166103	170642	202561	160857	142389	137918	213241	221023	201733	-	-
Hmtn001302	299.078	137.024	300.085	C13H16O8	[M-H]-	Glucosyloxybenzoic acid*	Phenolic acids	Phenolic acids	-	1	6.45991e+06	6.55991e+06	6.76805e+06	1.0347e+07	8.45291e+06	7.79803e+06	1.32596e+07	1.28124e+07	1.21027e+07	-	-
mws0255	112.05	95	111.043	C4H5N3O	[M+H]+	Cytosine	Nucleotides and derivatives	Nucleotides and derivatives	71-30-7	3	145131	136082	154175	164674	173154	195773	137733	139334	149844	C00380	ko00240,ko01100
MWS5173	112.05	70.0284	111.043	C4H5N3O	[M+H]+	Isocytosine	Nucleotides and derivatives	Nucleotides and derivatives	108-53-2	3	93255.5	98014.6	105563	140781	171891	148497	136433	136423	147712	-	-
mws0014	193.051	134.01	194.058	C10H10O4	[M-H]-	Ferulic acid*	Phenolic acids	Phenolic acids	537-98-4	3	79257.3	78534.3	73348.4	74422.6	77052.6	80508	83594.9	82199.9	89687.1	C01494	ko00940,ko01100,ko01110
Lmhp001670	231.16	72.082	230.163	C11H22N2O3	[M+H]+	L-Valyl-L-Leucine	Amino acids and derivatives	Amino acids and derivatives	3989-97-7	3	167528	169473	164592	96469.4	144637	144530	126130	121497	133285	-	-
pme0434	577.135	407.079	578.142	C30H26O12	[M-H]-	Procyanidin B2	Tannins	Proanthocyanidins	29106-49-8	1	633767	677177	664477	1.39883e+06	1.42848e+06	1.26527e+06	1.47592e+06	1.3513e+06	1.45655e+06	C17639	-
Hmsp000364	144.098	98.09	143.095	C7H13NO2	[M+H]+	L-Cyclopentylglycine	Amino acids and derivatives	Amino acids and derivatives	2521-84-8	3	2.42563e+06	2.28725e+06	2.55214e+06	3.76853e+06	4.23985e+06	4.42691e+06	3.10129e+06	2.99367e+06	2.82327e+06	-	-
Lmqp000427	146.081	82.0656	145.074	C6H11NO3	[M+H]+	N-Methyl-Trans-4-Hydroxy-L-Proline	Amino acids and derivatives	Amino acids and derivatives	4252-82-8	3	582955	570549	505340	611176	575247	598719	472228	506030	517645	-	-
HJN037	183.03	124.02	184.037	C8H8O5	[M-H]-	4-O-Methylgallic Acid	Phenolic acids	Phenolic acids	4319-02-2	3	232797	255822	248128	324912	274738	298846	391499	377820	414964	-	-
Xmbp008275	741.182	455.138	740.174	C39H32O15	[M+H]+	Castanoside B [Kaempferol-3-O-(4'',6''-di-p-coumaroyl)mannoside]	Flavonoids	Flavonols	-	1	1.45821e+06	1.3938e+06	1.67823e+06	9	30852	22249.4	603639	554347	601762	-	-
mws0183	153.019	109.029	154.027	C7H6O4	[M-H]-	3,4-Dihydroxybenzoic acid (Protocatechuic acid)*	Phenolic acids	Phenolic acids	99-50-3	3	577085	586826	742190	910297	805265	857231	1.00925e+06	1.06705e+06	970857	C00230	ko01100,ko01110
mws4170	179.056	59.0139	180.063	C6H12O6	[M-H]-	D-Glucose*	Others	Saccharides	50-99-7	1	2.17494e+07	2.12216e+07	1.85353e+07	2.65012e+07	2.44485e+07	2.37584e+07	2.7156e+07	2.74809e+07	2.51342e+07	C00031	ko00010,ko00030,ko00052,ko00500,ko00520,ko00524,ko00901,ko01100,ko01110,ko02010
pme0281	165.019	121.029	166.027	C8H6O4	[M-H]-	Terephthalic acid	Phenolic acids	Phenolic acids	100-21-0	3	2.24053e+06	2.31893e+06	2.6359e+06	2.96324e+06	2.40283e+06	2.33656e+06	4.8649e+06	4.67811e+06	4.42147e+06	C06337	ko01100
Zmpn004068	567.173	273.08	568.179	C26H32O14	[M-H]-	Phloretin-2'-O-(6''-O-xylosyl)glucoside	Flavonoids	Chalcones	-	1	4.72943e+06	3.81331e+06	3.9204e+06	3.05078e+06	2.63451e+06	2.88884e+06	4.54511e+06	4.13412e+06	4.29571e+06	-	-
mws0219	132.03	88	133.037	C4H7NO4	[M-H]-	L-Aspartic Acid*	Amino acids and derivatives	Amino acids and derivatives	56-84-8	1	2.1032e+06	2.03999e+06	1.91682e+06	3.70911e+06	4.13381e+06	3.64128e+06	2.73259e+06	3.00834e+06	2.89355e+06	C00049	ko00220,ko00250,ko00260,ko00261,ko00270,ko00300,ko00340,ko00410,ko00460,ko00710,ko00760,ko00770,ko00970,ko01100,ko01110,ko01200,ko01210,ko01230,ko01240,ko02010
pme0040	136.062	119	135.054	C5H5N5	[M+H]+	Adenine	Nucleotides and derivatives	Nucleotides and derivatives	73-24-5	3	3.62406e+06	3.7636e+06	4.85791e+06	5.56665e+06	5.63455e+06	6.36172e+06	4.73856e+06	4.52127e+06	4.97903e+06	C00147	ko00230,ko00908,ko01100
MWStz143	400.322	121.065	399.314	C26H41NO2	[M+H]+	N-(3-Methoxy)Benzyllinoleamide	Alkaloids	Phenolamine	883715-22-8	3	14914.1	14128.3	11674.1	18221.1	15442.2	15495.6	13780.4	15158.2	14227.7	-	-
MWSslk133	257.177	195.178	258.183	C14H26O4	[M-H]-	1,14-Tetradecanedioic Acid	Lipids	Free fatty acids	821-38-5	3	13165.8	18033.5	23791.6	19404.4	21968.5	17619.8	22290.9	22554.8	24374.1	-	-
mws2212	179.035	135.046	180.042	C9H8O4	[M-H]-	Caffeic acid	Phenolic acids	Phenolic acids	331-39-5	1	350621	440182	442365	666758	626139	550307	692181	759373	705904	C01197	ko00940,ko01100,ko01110
Lmbn004790	209.082	179.035	210.089	C11H14O4	[M-H]-	Methyl 3-(3-hydroxy-4-methoxyphenyl)propanoate*	Phenolic acids	Phenolic acids	129150-61-4	3	26113	44018.5	32806.5	2992.64	9	2198.89	24655.5	22377	23157.8	-	-
pme3967	312.13	180	311.123	C12H17N5O5	[M+H]+	2-(Dimethylamino)guanosine*	Nucleotides and derivatives	Nucleotides and derivatives	2140-67-2	3	184377	248080	223163	391757	407949	416440	248542	237547	225050	-	-
Zmzn003953	309.205	227.203	310.214	C18H30O4	[M-H]-	13(s)-hydroperoxy-(9z,11e,15z)-octadecatrienoic acid	Lipids	Free fatty acids	67597-26-6	1	56181.3	73509.7	82875.1	40204.8	41123.3	55139.9	84127.9	80675.8	89039.1	C04785	ko00592,ko01100,ko01110
MWS5164	203.15	70.0653	202.143	C8H18N4O2	[M+H]+	N,N'-Dimethylarginine;SDMA*	Amino acids and derivatives	Amino acids and derivatives	30344-00-4	3	720789	717070	175035	1.49548e+06	1.60576e+06	1.85299e+06	1.0523e+06	1.1617e+06	1.09878e+06	-	-
mws0289	480.308	339.289	479.301	C23H46NO7P	[M+H]+	LysoPE 18:1	Lipids	LPE	89576-29-4	3	501989	523719	474743	694600	724111	937459	568292	574617	622025	-	-
Hmgp002327	188.071	118.06	187.063	C11H9O2N	[M+H]+	3-amino-2-naphthoic acid	Alkaloids	Alkaloids	-	1	2.06774e+06	2.02853e+06	2.34902e+06	4.48526e+06	5.20099e+06	4.97491e+06	2.50679e+06	2.74354e+06	2.53293e+06	-	-
Hmgn001653	137.024	93.0354	138.032	C7H6O3	[M-H]-	Protocatechualdehyde	Phenolic acids	Phenolic acids	139-85-5	3	94000.2	127422	100142	153643	133221	126882	154448	160919	170568	C16700	ko00950
pmn001647	865.198	713.155	866.206	C45H38O18	[M-H]-	Procyanidin C2	Tannins	Proanthocyanidins	37064-31-6	3	119270	147779	124234	264185	270312	293279	322735	291987	311482	-	-
pmb2406	510.355	184.073	509.348	C25H52NO7P	[M+H]+	LysoPC 17:0	Lipids	LPC	50930-23-9	3	139204	137780	138924	92006.6	96414.3	97550.2	130512	118140	122858	-	-
MWS2442	259.022	96.9688	260.03	C6H13O9P	[M-H]-	D-Fructose 6-Phosphate*	Others	Saccharides	643-13-0	1	3.44547e+06	3.86753e+06	3.57571e+06	5.83296e+06	4.89587e+06	4.93916e+06	7.26175e+06	6.57688e+06	6.79567e+06	C00085	ko00052,ko00500,ko00710,ko01100,ko01110,ko01200
mws0282	203.083	116.051	204.09	C11H12N2O2	[M-H]-	L-Tryptophan	Amino acids and derivatives	Amino acids and derivatives	73-22-3	1	738293	712119	740099	1.67e+06	1.51021e+06	1.47056e+06	1.49436e+06	1.54822e+06	1.39895e+06	C00078	ko00260,ko00380,ko00400,ko00901,ko00966,ko00970,ko00998,ko01100,ko01110,ko01210,ko01230,ko01240
pme3017	104.071	58	103.063	C4H9NO2	[M+H]+	2-Aminoisobutyric acid	Organic acids	Organic acids	62-57-7	3	2.9622e+06	3.14377e+06	3.38991e+06	1.75429e+06	2.11377e+06	2.19956e+06	2.32414e+06	2.48777e+06	2.57269e+06	C03665	-
mws0277	191.056	85.0296	192.063	C7H12O6	[M-H]-	Quinic Acid	Organic acids	Organic acids	77-95-2	1	306835	328185	402998	496701	450061	575741	514723	465692	501590	C00296	ko00400,ko01100
Lmsn007789	565.172	273.077	566.179	C30H30O11	[M-H]-	Phloretin-4'-O-(6''-Cinnamoyl)glucoside	Flavonoids	Chalcones	-	1	1.34997e+06	1.22548e+06	1.21114e+06	2.42297e+06	1.89263e+06	1.97551e+06	2.70448e+06	2.479e+06	2.4755e+06	-	-
mws0178	353.088	191.055	354.095	C16H18O9	[M-H]-	Chlorogenic acid (3-O-Caffeoylquinic acid)*	Phenolic acids	Phenolic acids	327-97-9	1	3.82318e+06	4.16648e+06	4.62122e+06	4.5542e+06	4.15095e+06	5.12781e+06	7.14281e+06	6.55529e+06	6.52893e+06	C00852	ko00940,ko00941,ko00945,ko01110
MWSmce341	279.159	149.033	278.152	C16H22O4	[M+H]+	Butyl isobutyl phthalate*	Phenolic acids	Phenolic acids	17851-53-5	1	1.19601e+07	1.22183e+07	1.201e+07	1.00917e+07	1.00916e+07	9.81801e+06	1.09781e+07	1.08727e+07	1.19274e+07	-	-
mws1179	433.114	271	434.121	C21H22O10	[M-H]-	Naringenin-7-O-glucoside (Prunin)	Flavonoids	Flavanones	529-55-5	1	1.9621e+06	2.16548e+06	1.98963e+06	2.65174e+06	2.93038e+06	3.65509e+06	2.52675e+06	2.80454e+06	2.65745e+06	C09099	ko00941
Zmyn000247	147.03	57.0346	148.037	C5H8O5	[M-H]-	2-Hydroxyglutaric Acid*	Organic acids	Organic acids	13095-48-2	1	129328	151781	157513	229611	188509	160599	359445	340078	323643	C03196	ko00310,ko01100
Rfmb087	311.223	293.213	312.23	C18H32O4	[M-H]-	9-Hydroxy-13-oxo-10-octadecenoic Acid	Lipids	Free fatty acids	-	3	9	18383.1	16419.2	15837.4	18010.2	20841.2	28224.6	26699.1	25406.6	-	-
Zmjp000966	268.106	136.062	267.097	C10H13N5O4	[M+H]+	Vidarabine	Nucleotides and derivatives	Nucleotides and derivatives	5536-17-4	2	1.09024e+07	1.20047e+07	1.17207e+07	1.72554e+07	1.67968e+07	1.70463e+07	1.08916e+07	1.06718e+07	1.17789e+07	-	-
pmp001106	595.166	577.156	594.159	C27H30O15	[M+H]+	Vitexin-2''-O-glucoside	Flavonoids	Flavones	61360-94-9	3	27118.5	25901.8	10992.7	23937.5	23498.6	33282.3	25901.8	23924.8	26504	C04024	ko00944
MWSslk257	324.06	112.052	323.052	C9H14N3O8P	[M+H]+	Cytidine 5'-monophosphate(Cytidylic acid)	Nucleotides and derivatives	Nucleotides and derivatives	63-37-6	3	42736.5	24156.7	38038.2	35157.1	16498.6	49269.4	23182.4	20865.7	22437.1	C00055	ko00240,ko01100
Lmbp002309	371.102	209.048	370.126	C17H22O9	[M+H]+	Sinapaldehyde-4-O-Glucoside	Phenolic acids	Phenolic acids	154461-65-1	3	86108.6	86678.8	87153.3	38137.4	38936.6	50544.3	60369	54225.6	57649.7	-	-
Zmhn002301	325.093	163.039	326.1	C15H18O8	[M-H]-	p-Coumaric acid-4-O-glucoside	Phenolic acids	Phenolic acids	117405-48-8	1	6.82328e+06	6.77899e+06	6.9293e+06	7.36967e+06	6.34569e+06	4.82258e+06	1.04854e+07	9.42985e+06	9.8332e+06	C06739	-
Lmbp000123	164.074	56.0495	163.067	C6H13NO2S	[M+H]+	L-Homomethionine	Amino acids and derivatives	Amino acids and derivatives	25148-30-5	3	109615	107384	120903	51774.9	88128.8	76067.1	70819.5	70732.3	77630.2	C17213	ko00966,ko01110,ko01210
Zmdp000972	136.042	91.0537	135.035	C4H9NO2S	[M+H]+	S-Methyl-L-cysteine	Amino acids and derivatives	Amino acids and derivatives	1187-84-4	3	466474	488664	449301	722879	985150	1.11245e+06	575732	533970	518715	C22040	ko02010
Lmsn003297	449.109	287.056	450.116	C21H22O11	[M-H]-	3,4,2',4',6'-Pentahydroxychalcone-4'-O-glucoside	Flavonoids	Chalcones	-	1	5.6275e+06	5.89721e+06	6.21478e+06	1.49553e+07	1.37408e+07	1.35853e+07	1.1929e+07	1.28728e+07	1.32756e+07	C16408	ko00941
mws0677	219.113	160	218.106	C12H14N2O2	[M+H]+	N-Acetyl-5-hydroxytryptamine	Alkaloids	Plumerane	1210-83-9	1	966831	1.10956e+06	1.17768e+06	2.46528e+06	2.71835e+06	2.58346e+06	1.78592e+06	1.63394e+06	1.62021e+06	C00978	ko00380,ko01100,ko01110
Zmyn000110	258.039	78.9583	259.046	C6H14NO8P	[M-H]-	D-Glucosamine 1-phosphate	Others	Saccharides	2152-75-2	3	28927.2	32357.5	27827.8	40129.4	22820.3	28797.9	49051.8	46199.2	43955.1	C06156	ko00520,ko01100
pme0274	132.102	69	131.095	C6H13NO2	[M+H]+	6-Aminocaproic acid	Organic acids	Organic acids	60-32-2	3	403234	344125	358828	599945	678189	690110	418150	375348	405725	C02378	ko01100
Zmzn000113	146.047	102.056	147.053	C5H9NO4	[M-H]-	L-threo-3-Methylaspartate	Amino acids and derivatives	Amino acids and derivatives	6061-13-8	3	483071	526254	543184	831148	843319	858366	676086	748348	687174	C03618	ko00630,ko00660,ko01100,ko01200
pme2827	239	223	240.245	C16H32O	[M-H]-	Palmitaldehyde	Lipids	Free fatty acids	629-80-1	3	7.84689e+06	6.98714e+06	6.47223e+06	9.26451e+06	9.58986e+06	8.7955e+06	8.50687e+06	7.60965e+06	8.11402e+06	C00517	ko00071
Lmhp009526	515.322	261.221	514.314	C27H46O9	[M+H]+	2-α-Linolenoyl-glycerol-1-O-glucoside*	Lipids	Glycerol ester	-	3	17195.8	23687.8	25766.9	23736	26646.7	31240.4	21704	20084.2	19503.9	-	-
mws0836	577.135	425.1	578.142	C30H26O12	[M-H]-	Procyanidin B1	Tannins	Proanthocyanidins	20315-25-7	1	3.22634e+06	3.37889e+06	3.57883e+06	7.33903e+06	6.96041e+06	6.4178e+06	7.50756e+06	7.30908e+06	8.12965e+06	-	-
mws0018	203.223	83	202.216	C10H26N4	[M+H]+	Spermine	Alkaloids	Alkaloids	71-44-3	3	1.61077e+07	1.50757e+07	1.4268e+07	1.61161e+07	1.9777e+07	1.79982e+07	1.57322e+07	1.48356e+07	1.40612e+07	C00750	ko00330,ko00410,ko00480,ko00770,ko01100,ko01240
mws0572	126.066	109	125.059	C5H7N3O	[M+H]+	5-Methylcytosine	Nucleotides and derivatives	Nucleotides and derivatives	554-01-8	3	19700.3	26529	22797.1	20558.1	34505	23868.2	25037.9	28006.9	26278.1	C02376	ko00240,ko01100
pmn001681	165.092	149.061	166.099	C10H14O2	[M-H]-	1-(4-Methoxyphenyl)-1-propanol	Phenolic acids	Phenolic acids	5349-60-0	3	151475	118978	121476	177644	153659	168786	144520	147849	132610	-	-
pmd0132	496.34	184.073	495.332	C24H50NO7P	[M+H]+	LysoPC 16:0(2n isomer)	Lipids	LPC	-	1	8.04788e+06	8.22986e+06	9.1809e+06	9.80064e+06	1.03923e+07	1.11327e+07	9.0479e+06	9.84384e+06	1.00975e+07	-	-
mws0126	524.371	184.073	523.364	C26H54NO7P	[M+H]+	LysoPC 18:0	Lipids	LPC	19420-57-6	3	197675	200958	993222	163096	87528.3	163396	953961	981204	878459	-	-
mws0823	115.04	71	116.047	C5H8O3	[M-H]-	3-Methyl-2-Oxobutanoic acid	Organic acids	Organic acids	759-05-7	3	83347.2	84795.1	77901.9	107882	107049	97017.8	89449.5	99726.9	97638.4	C00141	ko00280,ko00290,ko00770,ko00966,ko01100,ko01110,ko01210,ko01230,ko01240
pmb0874	478.293	337.274	477.286	C23H44NO7P	[M+H]+	LysoPE 18:2(2n isomer)	Lipids	LPE	-	3	1.6842e+06	1.61873e+06	1.64839e+06	2.84607e+06	2.69023e+06	2.65966e+06	2.39991e+06	2.2419e+06	2.51214e+06	-	-
MWS0933	170.092	124.087	169.085	C7H11N3O2	[M+H]+	1-Methylhistidine*	Amino acids and derivatives	Amino acids and derivatives	332-80-9	3	494561	398037	94964.1	805511	579530	297095	638039	714971	672014	-	-
Xmyp005654	449.106	287.056	448.101	C21H20O11	[M+H]+	Kaempferol-4'-O-glucoside*	Flavonoids	Flavonols	-	1	2.62698e+06	2.91956e+06	3.15367e+06	2.02158e+06	2.33315e+06	2.02809e+06	2.47047e+06	2.68488e+06	2.76406e+06	-	-
pmb3142	299.1	137.1	300.084	C13H16O8	[M-H]-	Salicylic acid-2-O-glucoside	Phenolic acids	Phenolic acids	10366-91-3	3	2.50792e+06	2.92476e+06	2.51434e+06	5.00089e+06	4.69847e+06	4.67739e+06	4.56565e+06	5.11223e+06	4.74268e+06	-	-
mws0146	138.055	78	137.048	C7H7NO2	[M+H]+	Nicotinic Acid Methyl Ester(Methyl Nicotinate)	Alkaloids	Pyridine alkaloids	93-60-7	3	277478	212524	234010	227371	293961	321434	229829	214057	240360	-	-
pme0170	217.13	158	216.122	C8H16N4O3	[M+H]+	N-Acetyl-L-Arginine	Amino acids and derivatives	Amino acids and derivatives	155-84-0	3	162214	206418	188958	153125	151582	158109	128914	144790	136159	-	-
pme3007	402.995	159	404.002	C9H14N2O12P2	[M-H]-	Uridine 5'-diphosphate	Nucleotides and derivatives	Nucleotides and derivatives	27821-45-0	3	30297.4	36240.8	46516.2	54300.9	86812.8	76415.8	68844.5	75226.3	67554.8	C00015	ko00240,ko00908,ko01100,ko01240
Lmcp006876	251.107	91.0543	250.099	C17H14O2	[M+H]+	8-(Benzyloxy)-1-Naphthol	Others	Others	-	3	19565.3	10893	13311.5	81801	97566.6	79275.9	39230.3	42914	43874.3	-	-
pmd0147	548.371	184.073	547.364	C28H54NO7P	[M+H]+	LysoPC 20:2	Lipids	LPC	-	3	59520.4	70135.3	71471.4	79740.3	56448.5	73119.6	83959.6	75926.4	76060	-	-
mws1077	355.102	193.049	354.095	C16H18O9	[M+H]+	Scopoletin-7-O-glucoside (Scopolin)*	Lignans and Coumarins	Coumarins	531-44-2	1	670482	489106	796845	615617	703622	749371	801069	872234	781052	C01527	ko00940,ko01110
pme2960	273.076	153	272.068	C15H12O5	[M+H]+	Naringenin chalcone; 2',4,4',6'-Tetrahydroxychalcone*	Flavonoids	Chalcones	73692-50-9	1	253428	217665	220314	1.09475e+06	1.21274e+06	1.16886e+06	491122	448973	440409	C06561	ko00941,ko01100,ko01110
Lmbn005487	313.238	251.24	314.246	C18H34O4	[M-H]-	12,13-DHOME; (9Z)-12,13-Dihydroxyoctadec-9-enoic acid	Lipids	Free fatty acids	263399-35-5	3	18460.4	24975.2	19836.6	17194	15948.5	18031.9	29036.4	26582.3	26005.9	C14829	ko00591
mws0470	117.019	73	118.027	C4H6O4	[M-H]-	Methylmalonic acid*	Organic acids	Organic acids	516-05-2	3	3.2593e+07	2.79819e+07	3.2953e+07	4.50095e+07	5.16682e+07	4.53838e+07	4.61357e+07	4.37082e+07	4.92196e+07	C02170	ko00240,ko00280,ko00640,ko01100
pmn001687	295.046	163.042	296.053	C13H12O8	[M-H]-	Cis-Coutaric acid	Phenolic acids	Phenolic acids	67920-37-0	1	690924	677639	722600	1.70088e+06	1.38443e+06	1.35589e+06	1.97199e+06	1.81843e+06	1.75788e+06	-	-
mws1333	341.109	113.022	342.116	C12H22O11	[M-H]-	Melibiose	Others	Saccharides	585-99-9	1	1.55204e+06	1.30518e+06	1.57565e+06	1.71226e+06	1.54797e+06	1.66573e+06	1.77757e+06	1.83682e+06	1.63379e+06	C05402	ko00052,ko01100,ko02010
Hmhp001812	282.12	136.06	281.112	C11H15N5O4	[M+H]+	2'-O-Methyladenosine	Nucleotides and derivatives	Nucleotides and derivatives	2140-79-6	3	46933.4	32119.1	40076	87631.8	84551.4	94191.3	50340.3	45739	51212.8	-	-
pme0422	193.058	134	194.058	C10H10O4	[M-H]-	Isoferulic Acid*	Phenolic acids	Phenolic acids	25522-33-2	3	52436.5	63364.3	48038	55917	46678.4	39143.5	54392.9	48777	49516	C10470	-
Zmjp000182	189.134	70.0652	188.127	C7H16N4O2	[M+H]+	N-Monomethyl-L-arginine*	Amino acids and derivatives	Amino acids and derivatives	17035-90-4	3	1.16744e+06	1.28415e+06	1.46232e+06	2.9091e+06	3.53731e+06	3.81816e+06	2.31399e+06	2.26475e+06	2.06309e+06	C03884	-
pme3011	104.071	68.8	103.063	C4H9NO2	[M+H]+	γ-Aminobutyric acid	Organic acids	Organic acids	56-12-2	3	2.22363e+06	2.30389e+06	2.11149e+06	2.03641e+06	2.1144e+06	2.49387e+06	1.8598e+06	1.95765e+06	2.09638e+06	C00334	ko00250,ko00330,ko00410,ko00650,ko00760,ko01100
Lmlp012720	279.158	149.023	278.152	C16H22O4	[M+H]+	Dibutyl phthalate*	Phenolic acids	Phenolic acids	84-74-2	1	1.17869e+07	1.23196e+07	1.2098e+07	9.50767e+06	9.51658e+06	9.59447e+06	1.07193e+07	1.0506e+07	1.17482e+07	C14214	-
pmc0281	400.146	136.11	399.139	C15H21N5O8	[M+H]+	Ribosyladenosine	Nucleotides and derivatives	Nucleotides and derivatives	-	3	165381	167855	141662	146262	151640	153872	127412	120408	135952	-	-
mws1346	162.076	98	161.069	C6H11NO4	[M+H]+	DL-2-Aminoadipic acid	Alkaloids	Alkaloids	542-32-5	3	1.22339e+07	1.16123e+07	1.04497e+07	1.50136e+07	1.36571e+07	1.54904e+07	1.21126e+07	1.12911e+07	1.27567e+07	C00956	ko00300,ko00310,ko00311,ko01100,ko01110,ko01210,ko01230
MWSmce668	505.994	158.926	506.996	C10H16N5O13P3	[M-H]-	ATP; Adenosine 5'-Triphosphate	Nucleotides and derivatives	Nucleotides and derivatives	56-65-5	2	19007.2	26182.9	22110.5	53914.2	55468	78306.2	65703.9	72950.8	65747	C00002	ko00190,ko00195,ko00230,ko00908,ko00998,ko01100,ko01110,ko01240
Lmdn004267	357.134	151.044	358.142	C20H22O6	[M-H]-	Epipinoresinol*	Lignans and Coumarins	Lignans	24404-50-0	1	221302	212029	207629	75816.5	64130.9	78451.4	220860	209906	237019	-	-
pmb0819	157	130	156.069	C10H8N2	[M+H]+	3-Indoleacetonitrile	Alkaloids	Plumerane	771-51-7	3	46725.5	36251	35649.9	38262.5	43047.7	49920.3	38248.9	34606.5	34314.2	C02938	ko00380,ko01100
Hmln000873	331.067	169.01	332.075	C13H16O10	[M-H]-	2-O-Galloyl-D-glucose	Phenolic acids	Phenolic acids	-	3	339146	302600	320709	484163	350609	361132	627588	573236	559306	-	-
pmb0484	104.1	60.1	104.107	C5H14NO+	[M]+	Choline	Alkaloids	Alkaloids	62-49-7	3	3.53694e+07	3.55724e+07	3.76563e+07	1.99583e+07	2.3199e+07	2.41966e+07	2.6377e+07	2.69885e+07	2.95809e+07	C00114	ko00260,ko00564,ko01100,ko02010
pmb2928	331	313.1	332.074	C13H16O10	[M-H]-	Gallic acid-4-O-glucoside	Phenolic acids	Phenolic acids	84274-52-2	3	517254	544802	526546	617441	550986	533809	983598	1.06792e+06	946998	-	-
mws1060	267.074	135	268.081	C10H12N4O5	[M-H]-	9-(Arabinosyl)hypoxanthine	Nucleotides and derivatives	Nucleotides and derivatives	7013-16-3	3	306042	287666	319150	602932	587553	605667	615355	577043	543596	-	-
pmb2826	147.03	87.0081	148.037	C5H8O5	[M-H]-	L-Citramalic acid	Organic acids	Organic acids	6236-09-5	1	9	9	9	256554	51331.9	74801	476036	423838	434167	C02614	ko00660,ko01100
mws0066	315.051	151	316.058	C16H12O7	[M-H]-	Isorhamnetin; 3'-Methoxy-3,4',5,7-Tetrahydroxyflavone	Flavonoids	Flavonols	480-19-3	1	14167.6	13393.1	13951.8	32852.1	30932	26697.7	28740.3	27001.8	30599.5	C10084	-
pmc1990	299.1	223.1	300.1	C17H16O5	[M-H]-	4'-Hydroxy-5,7-dimethoxyflavanone	Flavonoids	Flavanones	-	3	1.67031e+07	1.6438e+07	1.60981e+07	1.81245e+07	1.96395e+07	2.09076e+07	1.74124e+07	1.78044e+07	1.57849e+07	-	-
Lmyp004318	595.145	287.056	594.137	C30H26O13	[M+H]+	Kaempferol-3-O-(6''-p-Coumaroyl)galactoside*	Flavonoids	Flavonols	-	1	1.35116e+06	1.20825e+06	1.26862e+06	108599	103326	134096	602787	592787	535244	-	-
mws1195	179.07	147.1	178.063	C10H10O3	[M+H]+	p-Coumaric acid methyl ester*	Phenolic acids	Phenolic acids	3943-97-3	3	158796	121219	171500	191947	183082	195480	129122	138136	121693	-	-
pmb3074	337.093	191.05	338.1	C16H18O8	[M-H]-	5-O-p-Coumaroylquinic acid*	Phenolic acids	Phenolic acids	1899-30-5	3	751686	707059	890005	1.08906e+06	1.0597e+06	1.04605e+06	1.32358e+06	1.17744e+06	1.30984e+06	C12208	ko00940,ko00941,ko00945,ko01110
Lmxp011770	279.159	149.023	278.152	C16H22O4	[M+H]+	Diisobutyl phthalate*	Phenolic acids	Phenolic acids	84-69-5	1	1.09541e+07	1.11044e+07	1.15982e+07	8.90063e+06	1.06163e+07	9.25738e+06	9.72502e+06	9.95801e+06	1.09473e+07	C15205	-
pme3033	104.071	86	103.063	C4H9NO2	[M+H]+	N,N-Dimethylglycine	Amino acids and derivatives	Amino acids and derivatives	1118-68-9	3	1.56826e+06	1.63563e+06	1.54527e+06	1.33851e+06	1.46899e+06	1.63481e+06	1.39164e+06	1.45208e+06	1.57552e+06	C01026	ko00260,ko01100
pmb1587	207.138	165.2	206.131	C13H18O2	[M+H]+	4-Hydroxy-3,5-diisopropylbenzaldehyde	Phenolic acids	Phenolic acids	10537-86-7	3	9086.33	8045.95	10442.2	7207.85	7946.34	5082.79	9117.42	8093.1	8283.49	-	-
Lmbn006152	279.233	59.0133	280.24	C18H32O2	[M-H]-	(9Z,11E)-Octadecadienoic acid	Lipids	Free fatty acids	2540-56-9	2	23303.3	24785.4	26877.5	19880.8	19405.1	24999.1	26909.4	25676.6	23670.6	C04056	ko00591
Lmhp010190	522.355	184.073	521.348	C26H52NO7P	[M+H]+	LysoPC 18:1(2n isomer)	Lipids	LPC	-	1	4.16049e+06	4.26953e+06	4.56019e+06	4.40062e+06	4.84376e+06	4.51419e+06	4.10729e+06	4.65624e+06	4.5179e+06	-	-
pmf0139	179.056	59	180.063	C6H12O6	[M-H]-	D-Galactose*	Others	Saccharides	59-23-4	1	1.41938e+07	1.40583e+07	1.43011e+07	2.11645e+07	2.06561e+07	1.6652e+07	2.17309e+07	2.22158e+07	1.96394e+07	C00124	ko00052,ko01100
Zmyn000453	191.02	111.009	192.027	C6H8O7	[M-H]-	Isocitric Acid	Organic acids	Organic acids	320-77-4	1	1.27211e+07	1.25152e+07	1.31897e+07	1.13665e+07	1.8782e+07	1.86417e+07	9.60274e+06	1.09046e+07	1.00477e+07	C00311	ko00020,ko00630,ko01100,ko01110,ko01200,ko01210,ko01230,ko01240
MWS1882	132.03	88.0403	133.037	C4H7NO4	[M-H]-	Iminodiacetic acid*	Organic acids	Organic acids	142-73-4	1	253469	259303	245549	428000	514417	482111	343255	390407	361296	C19911	-
Lmqp012453	441.373	191.179	440.365	C30H48O2	[M+H]+	Ursolaldehyde	Terpenoids	Triterpene	-	3	390255	320375	408511	564150	586138	728205	490104	463075	430067	-	-
pme0243	131.035	87.045	132.042	C5H8O4	[M-H]-	Glutaric acid	Organic acids	Organic acids	110-94-1	3	570715	609170	642934	168158	148348	164369	593859	613089	539035	C00489	ko00071,ko00310,ko01100
pme3009	175.024	99	174.016	C6H6O6	[M+H]+	Trans-Citridic acid	Organic acids	Organic acids	4023-65-8	3	254380	303144	235002	9	9	9	420054	368309	390539	C02341	ko00660,ko01100
Lmbn000216	147.03	57.0344	148.037	C5H8O5	[M-H]-	3-Methylmalic acid*	Organic acids	Organic acids	152204-30-3	1	124430	123728	138814	309270	183430	210427	396677	406177	357905	C06032	ko00290,ko00660,ko01100,ko01210,ko01230
mws0049	307.081	139.039	306.074	C15H14O7	[M+H]+	Gallocatechin	Flavonoids	Flavanols	970-73-0	3	2.8166e+06	2.76447e+06	2.43053e+06	2.45244e+06	2.7174e+06	2.68024e+06	2.3078e+06	2.5493e+06	2.62324e+06	C12127	ko00941,ko01110
pmb0782	86.1	69.2	85.0891	C5H11N	[M+H]+	Piperidine	Alkaloids	Piperidine alkaloids	110-89-4	3	502104	471380	446042	772659	818777	920925	536817	483493	548505	C01746	ko00960
pme3083	164.04	120	165.043	C8H7NO3	[M-H]-	2-(Formylamino)benzoic acid	Phenolic acids	Phenolic acids	3342-77-6	3	54745.2	62431	65903.5	104847	99613.9	86993	84568.3	96602.2	90148.4	C05653	ko00380,ko01100
Zmhn000785	515.16	341.108	516.169	C19H32O16	[M-H]-	Di-O-Glucosylquinic acid	Phenolic acids	Phenolic acids	-	1	344176	369236	451364	633590	362557	340301	1.9816e+06	1.75692e+06	1.97102e+06	-	-
mws2125	166.975	78.7	167.982	C3H5O6P	[M-H]-	Phosphoenolpyruvate	Organic acids	Organic acids	138-08-9	3	225405	9	9	562312	62729.4	9	507018	459256	447548	C00074	ko00010,ko00020,ko00400,ko00440,ko00620,ko00710,ko00998,ko01100,ko01110,ko01200,ko01230,ko01240
pme2617	166.053	102	165.046	C5H11NO3S	[M+H]+	L-Methionine Sulfoxide	Amino acids and derivatives	Amino acids and derivatives	3226-65-1	3	2.98491e+06	3.21977e+06	3.52687e+06	2.78848e+06	3.02237e+06	3.05104e+06	4.33651e+06	4.02681e+06	3.79476e+06	C02989	ko00270
pmb0864	426.262	285.242	425.254	C19H40NO7P	[M+H]+	LysoPE 14:0	Lipids	LPE	-	3	5847.11	6015.74	7118.87	12439.9	17662.1	19420.4	10793.9	11296.8	9882.67	-	-
MWS4296	223.108	120.082	222.1	C11H14N2O3	[M+H]+	Glycylphenylalanine*	Amino acids and derivatives	Amino acids and derivatives	3321-03-7	3	98874.5	117654	98213.7	123491	137531	125040	70012.2	77779.7	79617.8	-	-
Lmmp003903	491.118	287.05	490.111	C23H22O12	[M+H]+	Kaempferol-3-O-(2''-O-acetyl)glucoside	Flavonoids	Flavonols	-	1	505196	608749	507643	9	9	9	299432	278288	261859	-	-
pme0006	116.071	70.1	115.063	C5H9NO2	[M+H]+	L-Proline	Amino acids and derivatives	Amino acids and derivatives	147-85-3	3	6.37578e+06	6.20162e+06	5.33899e+06	1.07618e+07	9.86586e+06	1.08622e+07	8.25423e+06	8.07586e+06	9.14369e+06	C00148	ko00330,ko00332,ko00970,ko01100,ko01110,ko01230,ko02010
Zmzn000079	199.002	78.9585	200.009	C4H9O7P	[M-H]-	D-Erythrose-4-phosphate	Others	Saccharides	585-18-2	3	36060.5	38105	34003.5	46882.2	51402.9	52268	71617.5	80973.6	80475.6	C00279	ko00030,ko00400,ko00710,ko00750,ko00998,ko01100,ko01110,ko01200,ko01230,ko01240
pmn001421	337.093	191.05	338.1	C16H18O8	[M-H]-	3-O-p-Coumaroylquinic acid*	Phenolic acids	Phenolic acids	87099-71-6	3	718815	789290	856444	1.18482e+06	1.16703e+06	1.08365e+06	1.46893e+06	1.28305e+06	1.40117e+06	-	-
MWS0132	611.148	306.074	612.152	C20H32N6O12S2	[M-H]-	Oxiglutatione	Amino acids and derivatives	Amino acids and derivatives	27025-41-8	3	184363	200599	225199	268569	344725	269405	182257	202117	207810	C00127	ko00480,ko01100,ko01240
pme0500	503.162	323	504.169	C18H32O16	[M-H]-	D-Melezitose	Others	Saccharides	597-12-6	3	31351.9	32227.9	42086	30531.6	35318	29706.9	41755.8	47813.6	44259	C08243	-
MWSmce675	271.083	108.022	272.09	C12H16O7	[M-H]-	Arbutin	Phenolic acids	Phenolic acids	497-76-7	1	565730	525338	491178	667782	591592	666842	893199	865053	781764	C06186	ko00010
mws0628	121.029	92	122.037	C7H6O2	[M-H]-	4-Hydroxybenzaldehyde	Phenolic acids	Phenolic acids	123-08-0	3	100114	114745	120004	138889	133249	99795.7	149055	144423	130469	C00633	ko01100
pmn001420	341.088	179.036	342.095	C15H18O9	[M-H]-	1-O-Caffeoyl-β-D-glucose*	Phenolic acids	Phenolic acids	14364-08-0	1	2.14787e+06	2.43222e+06	2.39938e+06	2.29459e+06	2.34278e+06	2.73718e+06	3.27398e+06	3.56357e+06	3.11553e+06	C10433	-
MWS0559	161.046	71.0136	162.053	C6H10O5	[M-H]-	1,6-anhydro-β-D-glucose	Others	Saccharides	498-07-7	3	530079	526488	499187	747475	634044	595929	820905	860563	750741	-	-
pme2746	784.15	437	785.157	C27H33N9O15P2	[M-H]-	Riboflavin 5'-Adenosine Diphosphate	Nucleotides and derivatives	Nucleotides and derivatives	146-14-5	3	230539	270611	226854	381266	318907	286136	536805	553132	484226	C00016	ko00740,ko01100,ko01110,ko01240
Zmyn004676	293.213	113.098	294.219	C18H30O3	[M-H]-	17-Hydroxylinolenic acid	Lipids	Free fatty acids	-	3	36004	52370.2	56752	36839.3	44800.1	49814.7	106579	97525.5	93242.6	C16346	ko00592
pmd0130	468.308	184.073	467.301	C22H46NO7P	[M+H]+	LysoPC 14:0	Lipids	LPC	20559-16-4	3	53361.7	58333.6	56081.1	83808	92410.7	102918	64733.1	61809.5	70675.3	-	-
pme0122	189.123	126	188.116	C8H16N2O3	[M+H]+	N6-Acetyl-L-lysine	Amino acids and derivatives	Amino acids and derivatives	692-04-6	2	305394	322948	309053	437719	397365	441180	341873	343605	385215	C02727	ko00310,ko01100
pmb1912	474.173	327	473.166	C20H23N7O7	[M+H]+	10-Formyltetrahydrofolic Acid	Alkaloids	Alkaloids	2800-34-2	1	1.5208e+07	1.54959e+07	1.53759e+07	1.2238e+07	1.59781e+07	1.5967e+07	1.11346e+07	1.14057e+07	1.2652e+07	C00234	ko00670,ko00970,ko01100,ko01200,ko01240
mws0250	182.081	136.1	181.074	C9H11NO3	[M+H]+	L-Tyrosine	Amino acids and derivatives	Amino acids and derivatives	60-18-4	2	1.15847e+07	1.4078e+07	1.16487e+07	1.88141e+07	2.38714e+07	2.61364e+07	1.32234e+07	1.36024e+07	1.50487e+07	C00082	ko00130,ko00261,ko00350,ko00360,ko00400,ko00460,ko00730,ko00940,ko00950,ko00965,ko00966,ko00970,ko00998,ko01100,ko01110,ko01210,ko01230,ko01240
NK10251888	203.15	70.0653	202.143	C8H18N4O2	[M+H]+	NG,NG-Dimethyl-L-arginine*	Amino acids and derivatives	Amino acids and derivatives	30315-93-6	3	721633	751343	785583	1.55911e+06	1.7256e+06	1.86086e+06	1.20632e+06	1.14087e+06	1.05031e+06	C03626	-
pmd0143	552.402	184.073	551.395	C28H58NO7P	[M+H]+	LysoPC 20:0	Lipids	LPC	108341-80-6	3	9577.22	9941.18	11349.4	12132	11329.9	13046.6	12907	11738.7	11302.6	-	-
mws0180	153.019	109.029	154.027	C7H6O4	[M-H]-	2,5-Dihydroxybenzoic acid; Gentisic Acid*	Phenolic acids	Phenolic acids	490-79-9	3	230580	247340	244293	282384	280791	282453	369574	407875	357605	C00628	ko00350,ko01100
pmb2792	293.212	193.1	294.219	C18H30O3	[M-H]-	13-Hydroxy-6,9,11-octadecatrienoic acid	Lipids	Free fatty acids	74784-20-6	3	120142	114954	112216	124350	124947	114408	120742	112969	105061	-	-
pme0014	148.06	84	147.053	C5H9NO4	[M+H]+	L-Glutamic acid	Amino acids and derivatives	Amino acids and derivatives	56-86-0	3	3.30932e+07	3.0137e+07	2.89118e+07	3.90274e+07	3.62573e+07	3.66284e+07	3.19809e+07	2.91442e+07	3.34668e+07	C00025	ko00220,ko00250,ko00330,ko00332,ko00340,ko00430,ko00480,ko00524,ko00630,ko00650,ko00660,ko00860,ko00910,ko00970,ko01100,ko01110,ko01200,ko01210,ko01230,ko01240,ko02010
mws0889	135.03	75.01	136.037	C4H8O5	[M-H]-	D-Threonic Acid	Others	Saccharides	3909-12-4	1	1.5951e+06	1.59346e+06	1.72554e+06	1.4249e+06	1.72647e+06	1.65007e+06	1.2674e+06	1.39413e+06	1.45541e+06	C21649	-
pme3096	118	74	119.022	C3H5NO4	[M-H]-	Aminomalonic acid	Organic acids	Organic acids	1068-84-4	3	850740	900869	873786	1.27096e+06	1.37172e+06	1.38889e+06	1.11741e+06	1.26907e+06	1.26249e+06	C00872	-
Lnrp102163	757.208	303.05	756.211	C33H40O20	[M+H]+	Quercetin-3-O-rutinoside-7-O-rhamnoside	Flavonoids	Flavonols	-	3	31271.2	32998.7	62303.2	34755.2	39189	31271.2	39639	34405.2	37047.9	-	-
ML10180524	244.095	112.054	243.085	C9H13N3O5	[M+H]+	Cytarabine	Nucleotides and derivatives	Nucleotides and derivatives	147-94-4	3	454032	492255	546312	782035	915921	1.01444e+06	619251	550890	628531	C02961	-
pme2755	222	144	221.09	C8H15NO6	[M+H]+	N-Acetyl-D-glucosamine	Others	Saccharides	7512-17-6	3	1.36389e+06	1.65954e+06	1.50751e+06	1.9281e+06	1.49921e+06	1.73624e+06	1.15535e+06	1.28396e+06	1.32697e+06	C00140	ko00520,ko01100,ko02010
MWSHY0167	291.086	139.04	290.079	C15H14O6	[M+H]+	Catechin	Flavonoids	Flavanols	154-23-4	1	1.98101e+07	1.9267e+07	1.80239e+07	3.04189e+07	3.30516e+07	3.40203e+07	2.35793e+07	2.21783e+07	2.5545e+07	C06562	ko00941,ko01110
Lmhn002321	461.07	167.04	462.08	C21H18O12	[M-H]-	Vnilloylcaffeoyltartaric acid	Phenolic acids	Phenolic acids	-	3	65896.1	13848.4	64469.9	55156.1	77197	57450	95825.8	90961.9	104650	-	-
MWSmce295	245.072	113.032	244.07	C9H12N2O6	[M+H]+	1-beta-D-Arabinofuranosyluracil	Nucleotides and derivatives	Nucleotides and derivatives	3083-77-0	3	157152	155941	170620	212772	170133	197085	161662	147690	140576	C16908	-
pme3732	244.093	112	243.085	C9H13N3O5	[M+H]+	Cytidine	Nucleotides and derivatives	Nucleotides and derivatives	65-46-3	3	540006	488003	443401	709122	888371	935861	640832	711148	621398	C00475	ko00240,ko01100,ko02010
MWS4309	262.119	188.071	261.111	C13H15N3O3	[M+H]+	Glycyl-tryptophan	Amino acids and derivatives	Amino acids and derivatives	2390-74-1	3	54241	51607.3	47272.5	86641.9	80272	92841.4	46885.2	52029.8	54031.1	-	-
Lmbn004240	329.233	199.135	330.241	C18H34O5	[M-H]-	9,10-Dihydroxy-12,13-epoxyoctadecanoic acid	Lipids	Free fatty acids	-	3	2340.32	928.931	3034.64	5308.14	3662.32	4798.76	5169.31	5741.38	5011.27	C14837	ko00591
Wmkp002590	595.186	127.039	594.159	C27H30O15	[M+H]+	5,7-Dihydroxy-4-methoxyflavone-3-O-xylose-(1-6)-glucose	Flavonoids	Flavones	-	3	86183.9	74670.6	81747	97763.7	112247	93125.6	88912.2	87487.1	77622.7	-	-
mws0914	271.061	151.003	272.068	C15H12O5	[M-H]-	3,5,7-Trihydroxyflavanone (Pinobanksin)*	Flavonoids	Flavanonols	548-82-3	1	153193	144784	145344	696848	582743	562388	600613	534404	527407	C09826	ko00941
Li512115	515.12	353.088	516.127	C25H24O12	[M-H]-	Isochlorogenic acid B*	Phenolic acids	Phenolic acids	14534-61-3	3	25322.5	22062.2	30385.8	22139.7	20484.9	33446.2	17001.7	17590.3	19535.8	C10468	-
pmb0885	291	190.9	290.188	C18H26O3	[M+H]+	4-Oxo-9Z,11Z,13E,15E-Octadecatetraenoic Acid	Lipids	Free fatty acids	-	3	131816	137239	148638	88483.9	98959.2	100746	104448	99100.2	90198.1	-	-
pma3101	256.08	124.1	256.082	C11H14NO6+	[M]+	Nicotinate D-ribonucleoside	Others	Vitamin	17720-18-2	3	1.52215e+06	1.55918e+06	1506848	1.96674e+06	2.03064e+06	2.11029e+06	1.7761e+06	1.55325e+06	1.76269e+06	C05841	ko00760,ko01100
mws0230	120.066	74	119.058	C4H9NO3	[M+H]+	L-Threonine*	Amino acids and derivatives	Amino acids and derivatives	72-19-5	3	1.12872e+06	1.07604e+06	1.05519e+06	1.13283e+06	1.13334e+06	1.33235e+06	1.03737e+06	909276	1.03513e+06	C00188	ko00260,ko00261,ko00290,ko00860,ko00970,ko01100,ko01110,ko01230,ko02010
pme1654	209.119	59.0151	210.126	C12H18O3	[M-H]-	Jasmonic acid	Organic acids	Organic acids	77026-92-7	3	178832	188312	204503	308322	257403	262281	399756	387964	346538	C08491	ko00592,ko01100,ko01110,ko04075
pme2117	426	159	427.029	C10H15N5O10P2	[M-H]-	Adenosine 5'-diphosphate	Nucleotides and derivatives	Nucleotides and derivatives	58-64-0	3	151363	180799	172163	232221	270430	257495	298216	294403	260004	C00008	ko00190,ko00195,ko00230,ko00908,ko01100,ko01110,ko01240
pme0008	176.103	113	175.096	C6H13N3O3	[M+H]+	L-Citrulline	Amino acids and derivatives	Amino acids and derivatives	372-75-8	3	244761	251511	279270	315425	405978	391088	246859	248591	280891	C00327	ko00220,ko01100,ko01110,ko01230
Lmtn002796	449.108	287.057	450.116	C21H22O11	[M-H]-	Aromadendrin-7-O-glucoside	Flavonoids	Flavanonols	28189-90-4	2	3.61964e+06	3.36205e+06	3.50187e+06	3.63804e+06	3.6602e+06	3.94639e+06	6.05814e+06	5.39152e+06	5.30048e+06	-	-
mws1329	463.088	301.036	464.096	C21H20O12	[M-H]-	Quercetin-7-O-glucoside*	Flavonoids	Flavonols	491-50-9	1	4.11899e+06	3.56452e+06	4.64111e+06	5.03171e+06	5.22851e+06	5.80339e+06	5.20471e+06	4.51118e+06	4.70665e+06	C12639	-
HJN083	521.202	359.15	522.211	C26H34O11	[M-H]-	Lariciresinol-4'-O-glucoside	Lignans and Coumarins	Lignans	143663-00-7	3	55369	51074	44242.7	69113.3	50334.2	62558.4	99304.4	112436	114073	-	-
pme1373	306.05	110	307.057	C9H14N3O7P	[M-H]-	2'-Deoxycytidine-5'-monophosphate	Nucleotides and derivatives	Nucleotides and derivatives	1032-65-1	3	9	6152.64	8500.98	11172	7111.07	8631.97	8104.95	6975.7	7590.13	C00239	ko00240,ko01100
pme0490	124.039	78	123.032	C6H5NO2	[M+H]+	Nicotinic acid (Vitamin B3)	Others	Vitamin	59-67-6	3	262336	275458	270970	236142	276733	305611	202418	207682	232455	C00253	ko00760,ko00960,ko01100,ko01110,ko01240
mws0359	241.217	241.218	242.225	C15H30O2	[M-H]-	Pentadecanoic Acid	Lipids	Free fatty acids	1002-84-2	3	103992	130856	124595	91456.6	81331.9	96316.8	114369	109736	98684.9	C16537	-
pmb0069	122	105	121.053	C7H7NO	[M+H]+	Benzamide	Phenolic acids	Phenolic acids	55-21-0	3	26147.4	37849.8	32506.7	25417	51452.8	57539.1	33353	37048.8	32107.8	C09815	-
Smjp002269	328.12	119.049	327.11	C18H17NO5	[M+H]+	N-[3-(4-Hydroxyphenyl)acryloyl]-L-tyrosine	Amino acids and derivatives	Amino acids and derivatives	77201-66-2	1	7.4231e+06	6.97759e+06	7.32408e+06	6.70829e+06	6.21172e+06	7.62949e+06	7.1413e+06	7.72664e+06	6.64561e+06	-	-
HJN087	433.12	271.065	434.121	C21H22O10	[M-H]-	Naringenin-4'-O-glucoside	Flavonoids	Flavanones	-	1	475566	342952	278691	672400	631300	580336	583003	506356	521311	-	-
Xmbn007315	505.301	343.156	506.215	C26H34O10	[M-H]-	Chestnutlignansoide	Lignans and Coumarins	Lignans	-	3	36231.1	38770.5	43062.4	95629.3	79611.3	107951	77940.3	86622.7	90527.5	-	-
Zmjp000624	168.065	150.054	167.058	C8H9NO3	[M+H]+	Pyridoxal	Others	Vitamin	66-72-8	3	144377	131488	128643	115559	133290	136112	105760	113140	122978	C00250	ko00750,ko01100,ko01240
pme2433	106.086	88	105.079	C4H11NO2	[M+H]+	Diethanolamine	Alkaloids	Alkaloids	111-42-2	3	146537	129612	131009	146551	121460	157075	131028	112599	120494	C06772	ko00564
mws0024	169.014	125.024	170.022	C7H6O5	[M-H]-	Gallic acid	Phenolic acids	Phenolic acids	149-91-7	3	261168	259792	267067	284906	279765	285223	351053	409039	384012	C01424	-
Zmhn002334	355.104	193.049	356.111	C16H20O9	[M-H]-	6-O-Feruloyl-β-D-glucose	Phenolic acids	Phenolic acids	137887-25-3	3	534877	566721	604422	292008	316541	308164	582262	607940	522954	-	-
YC512118	282.279	247.243	281.272	C18H35NO	[M+H]+	Oleamide (9-Octadecenamide)	Lipids	Free fatty acids	301-02-0	3	60999.4	55769.9	58250.3	37040.2	28682.9	26359.2	43536.6	43863.3	49738.8	C19670	-
pmf0138	179.056	59	180.063	C6H12O6	[M-H]-	D-Mannose*	Others	Saccharides	3458-28-4	1	7.68085e+06	8.05641e+06	6.15739e+06	9.92733e+06	8.62932e+06	9.76749e+06	1.16671e+07	1.35805e+07	1.2442e+07	C00159	ko00051,ko00052,ko00520,ko01100,ko02010
MWSmce165	165.082	59.0159	166.084	C6H14O5	[M-H]-	L-Fucitol	Others	Saccharides	13074-06-1	3	1.1153e+06	1.13449e+06	1.2801e+06	617266	852019	870027	630842	721572	636540	-	-
pmb0855	496.34	184.073	495.332	C24H50NO7P	[M+H]+	LysoPC 16:0	Lipids	LPC	17364-16-8	2	8.86842e+06	9.09574e+06	8.91102e+06	1.05112e+07	1.14204e+07	1.17064e+07	9.68306e+06	9.4769e+06	1.09215e+07	-	-
Lmsn006093	587.141	273.077	588.148	C28H28O14	[M-H]-	Phloretin-2'-O-(2''-Galloyl)glucoside	Flavonoids	Chalcones	-	3	59540.8	54176.9	47618.9	9	9	9	48279.4	51874.9	56407.3	-	-
MWSHY0161	595.145	287.057	594.137	C30H26O13	[M+H]+	Kaempferol-3-O-(6''-p-Coumaroyl)glucoside (Tiliroside)*	Flavonoids	Flavonols	20316-62-5	1	1.21574e+06	1.16844e+06	1.20556e+06	102583	107122	130340	560598	515835	603261	C17140	-
pme2651	742.1	620.1	743.076	C21H28N7O17P3	[M-H]-	NADP (Nicotinamide adenine dinucleotide phosphate)	Nucleotides and derivatives	Nucleotides and derivatives	53-59-8	3	240455	517878	275420	423370	388638	477373	382503	441349	437433	C00006	ko00195,ko00480,ko00760,ko01100,ko01240
pmn001694	329.233	229.146	330.241	C18H34O5	[M-H]-	9,10,13-Trihydroxy-11-Octadecenoic Acid	Lipids	Free fatty acids	29907-57-1	2	59276.6	65240.9	60149.2	108737	99130.9	97065.9	105672	92252.5	92704.8	C14835	ko00591
MWS3270	166.019	79.9572	167.022	C7H5NO4	[M-H]-	Quinolinic Acid	Alkaloids	Pyridine alkaloids	89-00-9	3	35330.8	25541.7	29196.9	18640.7	20801.7	34045.7	28661.5	27839.5	24630.2	C03722	ko00380,ko00410,ko00760,ko01100,ko01240
Lmhp010515	510.355	184.073	509.348	C25H52NO7P	[M+H]+	LysoPC 17:0(2n isomer)	Lipids	LPC	-	3	12698	15754	13234.8	11032.5	13408.5	11619.7	14441.3	16411.6	14281.1	-	-
mws0005	161.107	144	160.1	C10H12N2	[M+H]+	Tryptamine	Alkaloids	Plumerane	61-54-1	3	85220.4	100156	99498.2	960605	1.07311e+06	1.12166e+06	449520	491100	526859	C00398	ko00380,ko00901,ko01100,ko01110
pme3961	252.109	136	251.102	C10H13N5O3	[M+H]+	2'-Deoxyadenosine	Nucleotides and derivatives	Nucleotides and derivatives	958-09-8	3	66260.4	47448.5	60100.5	88808.6	88886.4	102212	52788.7	48057.7	56357.9	C00559	ko00230,ko01100,ko02010
mws0749	137.024	93	138.032	C7H6O3	[M-H]-	4-Hydroxybenzoic acid	Phenolic acids	Phenolic acids	99-96-7	1	108018	133760	171257	194741	186768	150844	225207	218479	193212	C00156	ko00130,ko00790,ko01100,ko01110,ko01240
mws0001	133.061	74	132.054	C4H8N2O3	[M+H]+	L-Asparagine	Amino acids and derivatives	Amino acids and derivatives	70-47-3	3	3.09565e+06	3.01046e+06	3.06602e+06	4.30387e+06	3.79885e+06	4.22394e+06	3.39534e+06	2.95062e+06	3.40339e+06	C00152	ko00250,ko00460,ko00970,ko01100,ko01110,ko01230
mws0232	377.146	243	376.138	C17H20N4O6	[M+H]+	Riboflavin (Vitamin B2)	Others	Vitamin	83-88-5	1	226362	204574	245116	336419	330518	305696	233542	241494	206767	C00255	ko00740,ko01100,ko01110,ko01240,ko02010
mws0924	145.051	101	146.058	C6H10O4	[M-H]-	2-Methylglutaric acid*	Organic acids	Organic acids	617-62-9	3	174542	327437	317090	449422	397113	400814	531723	452806	489980	-	-
mws0208	145.051	101	146.058	C6H10O4	[M-H]-	Adipic Acid*	Organic acids	Organic acids	124-04-9	3	174542	327437	317090	449422	397113	400814	531723	452806	489980	C06104	ko01100
Lmhp009769	466.293	325.274	465.286	C22H44NO7P	[M+H]+	LysoPE 17:1	Lipids	LPE	-	3	10695.8	9271.64	10105.6	21212.9	13304.3	14786.9	11218.6	13053.7	11631.7	-	-
Lssp210056	465.103	303.05	464.096	C21H20O12	[M+H]+	Quercetin3-O-galactoside*	Flavonoids	Other Flavonoids	-	1	3.33565e+06	3.17124e+06	3.35857e+06	4.4295e+06	4.41804e+06	4.57146e+06	4.02237e+06	3.42337e+06	3.71928e+06	-	-
pmb1650	279.2	149.4	278.225	C18H30O2	[M+H]+	Octadeca-11E,13E,15Z-trienoic acid	Lipids	Free fatty acids	25575-00-2	3	3.31988e+06	3.69443e+06	3.63209e+06	2.84861e+06	2.59046e+06	2.66759e+06	3.32561e+06	3.53037e+06	3.89555e+06	-	-
mws1336	138.055	120	137.048	C7H7NO2	[M+H]+	4-Aminobenzoic acid	Phenolic acids	Phenolic acids	150-13-0	3	2099396	1.8525e+06	2.08247e+06	2.12287e+06	2.3187e+06	2.37068e+06	1.74559e+06	1.61172e+06	1.89383e+06	C00568	ko00790,ko01100,ko01240
Hmqp005411	297.243	81.07	296.234	C18H32O3	[M+H]+	9-Oxo-12Z-Octadecenoic acid*	Lipids	Free fatty acids	112543-32-5	3	80547.3	88501.8	90719.5	92008.1	96495.1	21134	82007.2	88968.1	96375.4	-	-
Zmyn005026	283.264	283.26	284.272	C18H36O2	[M-H]-	16-Methylheptadecanoic acid	Lipids	Free fatty acids	2724-58-5	3	5.21736e+07	3.32409e+07	3.46408e+07	4.12595e+07	2.40775e+07	1.3949e+07	1.20574e+07	1.32661e+07	1.41784e+07	C20356	-
Hmqp003184	667.15	287.062	666.143	C29H30O18	[M+H]+	Luteolin-7-O-(6''-malonyl)glucoside-5-O-arabinoside	Flavonoids	Flavones	-	3	9	9	9	62034.7	61574.1	59959.3	20546.6	20456.6	17758.3	-	-
Zmgn000216	125.001	78.96	126.008	C2H7O4P	[M-H]-	2-Hydroxyethylphosphonic acid	Organic acids	Organic acids	22987-21-9	3	43939.1	39301.7	44725.8	66569.5	77427.5	78747.5	42724	46086.2	39092.2	C06451	ko00440,ko00998,ko01100,ko01110
pme1109	152.057	135	151.049	C5H5N5O	[M+H]+	Guanine	Nucleotides and derivatives	Nucleotides and derivatives	73-40-5	3	68417	76549.2	82505	84250.9	117839	140685	85208.6	96015.1	100154	C00242	ko00230,ko01100
Lmhp009464	466.293	325.274	465.286	C22H44NO7P	[M+H]+	LysoPE 17:1(2n isomer)	Lipids	LPE	-	3	10151	8605.47	10362.4	15542.5	13716.3	13956.3	12669.1	14502.5	12544	-	-
pmb0680	741.202	147.3	740.195	C36H36O17	[M+H]+	Vitexin-7-O-(6''-p-coumaroyl)glucoside	Flavonoids	Flavones	-	3	29261	15089.2	9556.78	19545.4	16677.2	7943.18	16687.7	19686	18018	-	-
Lmyn005006	595.146	287.055	596.153	C30H28O13	[M-H]-	Eriodictyol-7-O-(6''-O-p-coumaroyl)glucoside	Flavonoids	Flavanones	-	3	249484	261946	264197	114515	102551	93356.3	268312	227743	243307	-	-
MWS20159	271.118	91.0537	270.11	C13H18O6	[M+H]+	Phenyl-β-D-glucopyranoside	Phenolic acids	Phenolic acids	-	1	48636.7	54194.7	87879.8	65292.6	66955	75323.5	62928.7	56379	66573.3	-	-
Jmwn002620	341.086	161.02	342.095	C15H18O9	[M-H]-	Vanillic Acid-4-O-Glucuronide	Phenolic acids	Phenolic acids	-	3	1.05362e+07	9.5392e+06	1.06581e+07	3.4461e+06	2.36558e+06	2.90882e+06	1.0484e+07	1.01425e+07	8.91277e+06	-	-
pme2165	155.01	111	156.017	C5H4N2O4	[M-H]-	Orotic acid (Vitamin B13)	Others	Vitamin	65-86-1	3	111025	96371.8	129381	132603	143633	126309	152362	176543	153994	C00295	ko00240,ko01100,ko01240
HJKP000649	136.071	91.0544	135.068	C8H9NO	[M+H]+	N-benzylformamide	Alkaloids	Alkaloids	6343-54-0	3	479278	509367	500522	742715	955742	980391	570855	528638	625013	C15561	-
Zmyn000108	209.031	85.0294	210.038	C6H10O8	[M-H]-	D-Saccharic acid*	Others	Saccharides	87-73-0	1	6.26018e+06	6.44268e+06	7.70029e+06	4.27379e+06	4.6577e+06	5.47834e+06	4.1433e+06	4.73404e+06	4.86832e+06	C00818	ko00053,ko01100
pmb0964	366.2	204.1	365.17	C16H23N5O5	[M+H]+	Isopentenyladenine-7-N-glucoside	Nucleotides and derivatives	Nucleotides and derivatives	-	3	824577	835949	846680	563645	548861	669431	848282	839366	973148	-	-
Lmsp003881	741.224	287.056	740.216	C33H40O19	[M+H]+	Kaempferol-3-O-rutinoside-7-O-rhamnoside	Flavonoids	Flavonols	-	3	91014.6	44205.3	28103	50477	31829.3	33201.5	39569.1	46574.6	45299.3	-	-
MWS3020	145.133	86.0961	144.126	C7H16N2O	[M+H]+	N-Acetylcadaverine	Alkaloids	Alkaloids	32343-73-0	3	107327	63361.7	96664.7	106993	165888	125226	83403.5	90106.6	75871.1	-	-
Hmhn003067	325.093	119.05	326.1	C15H18O8	[M-H]-	Phenylpropionic acid-O-β-D-glucopyranoside	Phenolic acids	Phenolic acids	-	1	307173	302747	294313	252697	223024	216420	400267	346734	345699	-	-
MWSCX015	165.055	91.0526	164.047	C9H8O3	[M+H]+	Caffeic aldehyde	Phenolic acids	Phenolic acids	141632-15-7	3	123158	117947	110335	85171.1	99058.6	140285	118355	125071	105438	C10945	ko00940,ko01110
mws2623	281.249	281.25	282.256	C18H34O2	[M-H]-	11-Octadecanoic acid(Vaccenic acid)	Lipids	Free fatty acids	506-17-2	1	1.55276e+06	2.10284e+06	1.75968e+06	1.15836e+06	1.32567e+06	1.25655e+06	1.73342e+06	1.94854e+06	2.05588e+06	C21944	-
Cmmn013275	301.217	301.217	302.225	C20H30O2	[M-H]-	Isopimaric acid	Terpenoids	Ditepenoids	5835-26-7	3	16275.3	11687.5	10941.8	9	9	9	16612.3	18626.5	15787.6	-	-
HJN003	385.113	223.062	386.122	C17H22O10	[M-H]-	1-O-Sinapoyl-β-D-glucose	Phenolic acids	Phenolic acids	-	3	54832.3	83718.8	60503.6	28924.8	21998.9	26160.4	49008.6	46569.4	54953.7	C01175	ko00940
pmp001281	522.355	184.073	521.348	C26H52NO7P	[M+H]+	LysoPC 18:1	Lipids	LPC	-	1	5.73321e+06	5.91436e+06	6.49371e+06	6.06539e+06	6.49105e+06	6.44852e+06	5.22692e+06	4.98056e+06	5.8735e+06	-	-
pmd0160	454.293	313.274	453.286	C21H44NO7P	[M+H]+	LysoPE 16:0(2n isomer)	Lipids	LPE	-	3	128492	106919	148120	271936	257403	284472	249703	227280	270190	-	-
Hmtp000776	168.066	105.034	167.059	C8H9NO3	[M+H]+	4,5,6-Trihydroxy-2-cyclohexen-1-ylideneacetonitrile	Alkaloids	Alkaloids	-	3	134754	137733	149565	218302	255598	266080	136733	135653	157625	-	-
Lmmn001294	331.103	153.02	332.111	C14H20O9	[M-H]-	Koaburaside	Phenolic acids	Phenolic acids	41653-73-0	1	1.18383e+06	1.12451e+06	1.16729e+06	94113.2	99523.5	86421.8	1.02142e+06	862386	917805	-	-
Lmgn000224	145.014	57.0346	146.022	C5H6O5	[M-H]-	2-Methyl-3-oxosuccinic acid	Organic acids	Organic acids	-	1	394392	400896	440385	479424	561203	601656	485282	534163	577414	C06030	ko00660
Lmbn005287	311.223	249.225	312.23	C18H32O4	[M-H]-	7S,8S-DiHODE; (9Z,12Z)-(7S,8S)-Dihydroxyoctadeca-9,12-dienoic acid*	Lipids	Free fatty acids	143288-65-7	3	5681.34	7010.8	7960.74	4143.2	4640.15	6989.98	7234.66	8338.04	7168.09	C07354	ko00591
MWS80007	311.223	249.221	312.23	C18H32O4	[M-H]-	13-Hydroperoxy-9Z,11E-octadecadienoic acid*	Lipids	Free fatty acids	23017-93-8	3	5681.34	7010.8	7960.74	4143.2	4640.15	6989.98	7234.66	8338.04	7168.09	-	-
Lmxp001668	151.075	91.0542	150.068	C9H10O2	[M+H]+	2-Methoxy-4-ethenylphenol	Phenolic acids	Phenolic acids	7786-61-0	3	103012	99672.5	91237.6	60486	81333.3	71809.9	72578.3	77153.6	86087.4	C17883	-
Zmxp005324	361.164	189.09	360.157	C20H24O6	[M+H]+	Dihydrodehydrodiconiferyl alcohol	Lignans and Coumarins	Lignans	126253-41-6	3	39571.3	56689.1	46831.4	3998.32	3427.42	9	27815.3	23395.2	26482.8	-	-
pmp000581	475.123	271.06	474.116	C23H22O11	[M+H]+	Apigenin-7-O-(6''-acetyl)glucoside	Flavonoids	Flavones	72741-92-5	3	61724.5	49204.6	62997.5	115815	128027	124500	70988.3	59931.3	63291.4	-	-
Lmgp002595	167.07	121.027	166.063	C9H10O3	[M+H]+	4'-Hydroxy-3'-methoxyacetophenone (Acetovanillone)	Phenolic acids	Phenolic acids	498-02-2	3	180313	192161	244008	117299	127496	132670	139437	133321	157562	C11380	-
pme0436	577.135	407.076	578.142	C30H26O12	[M-H]-	Procyanidin B3	Tannins	Proanthocyanidins	23567-23-9	1	2.42772e+06	2.37465e+06	2.32571e+06	5.6147e+06	4.66319e+06	4.44829e+06	5.22826e+06	5.92413e+06	5.01421e+06	-	-
Hmcp004865	233.154	131.08	232.146	C15H20O2	[M+H]+	Costunolide	Terpenoids	Sesquiterpenoids	553-21-9	3	31907.2	38724.6	38733.6	41714.3	57863.4	46237.5	36529.2	37710.3	43042.3	C09382	ko00909,ko01110
pmb0883	482.324	341.305	481.317	C23H48NO7P	[M+H]+	LysoPE 18:0	Lipids	LPE	69747-55-3	3	17304.6	14789.1	16556.2	19434.6	15448.1	15914.7	17883.3	21005.6	20894.6	-	-
Lmsn006267	597.161	273.077	598.169	C30H30O13	[M-H]-	Phloretin-4'-O-(6''-Caffeoyl)glucoside	Flavonoids	Chalcones	-	1	1.83367e+07	1.78926e+07	1.75896e+07	3.22986e+06	2.72379e+06	2.67447e+06	1.65888e+07	1.73254e+07	1.45502e+07	-	-
Lmhp011562	353.269	261.221	352.261	C21H36O4	[M+H]+	1-α-Linolenoyl-glycerol*	Lipids	Glycerol ester	-	3	25151.1	30645.3	27004.2	31529.4	42653.6	29750.2	30632.5	25660.7	27732.2	-	-
mws0059	609.146	301.037	610.153	C27H30O16	[M-H]-	Quercetin-3-O-rutinoside (Rutin)*	Flavonoids	Flavonols	153-18-4	3	178041	156523	155655	353172	472980	9	347317	337315	397422	C05625	ko00944,ko01100,ko01110
Hmtn001120	315.109	153.056	316.116	C14H20O8	[M-H]-	5-(2-Hydroxyethyl)-2-O-glucosylphenol	Phenolic acids	Phenolic acids	-	1	9	134592	154805	146342	130853	124284	205776	175419	178657	-	-
MWSHY0141	163.039	107.05	162.032	C9H6O3	[M+H]+	7-Hydroxy-4-chromone	Others	Chromone	59887-89-7	3	204743	243131	188598	204536	194654	168088	206993	237682	202140	-	-
Zmjp004610	537.16	375.108	536.153	C25H28O13	[M+H]+	5,4'-Dihydroxy-3,6,7,3'-tetramethoxyflavone-4'-O-glucoside	Flavonoids	Flavones	23279-19-8	3	33055.6	39009.5	33259.1	53016.9	39625.6	45028.6	50920.6	42579.5	46467.4	-	-
Lmgn002250	677.171	191.055	678.18	C31H34O17	[M-H]-	Dicaffeoylquinic acid-O-glucoside	Phenolic acids	Phenolic acids	-	3	51957.3	51373.5	72823.9	116804	62479.8	68872.4	193777	182337	162015	-	-
pme0278	191.103	128	190.095	C7H14N2O4	[M+H]+	2,6-Diaminooimelic acid	Organic acids	Organic acids	583-93-7	3	43814.4	34195.6	32293.7	36826.4	26869.8	30970.6	36414.1	39113.7	32671.3	C00666	ko00300,ko01100,ko01110,ko01230
mws0179	367.103	190.9	368.111	C17H20O9	[M-H]-	Chlorogenic acid methyl ester	Phenolic acids	Phenolic acids	29708-87-0	3	965448	1.0341e+06	1.18075e+06	1.1448e+06	1.0806e+06	1.15641e+06	1.35349e+06	1.6201e+06	1.48405e+06	-	-
pmb3066	481.135	319.2	482.142	C22H26O12	[M-H]-	5-O-p-Coumaroylshikimic acid O-glucoside	Phenolic acids	Phenolic acids	-	3	124449	119952	102057	385341	327365	368530	363517	426011	427501	-	-
pme1201	273.077	167	274.084	C15H14O5	[M-H]-	Phloretin	Flavonoids	Chalcones	60-82-2	1	268861	289534	302987	479434	383494	390335	564979	551985	475835	C00774	ko00941,ko01110
Lmjp002461	611.161	303.049	610.153	C27H30O16	[M+H]+	Quercetin-3-O-neohesperidoside	Flavonoids	Flavonols	117611-67-3	3	18147	17716.2	9	39887.1	42228.5	27201	20258.7	16869.1	18773.3	-	-
pmb0863	492.308	184.073	491.301	C24H46NO7P	[M+H]+	LysoPC 16:2(2n isomer)	Lipids	LPC	-	3	10576.9	10973	14014.4	14083.8	16570.6	16502.1	10664	12736.1	11296.1	-	-
MWSslk254	595.166	287.06	594.159	C27H30O15	[M+H]+	Kaempferol-3-O-glucorhamnoside*	Flavonoids	Flavonols	40437-72-7	3	136021	112908	107567	207636	199595	232761	119501	139832	141575	-	-
pme2125	503.162	179	504.169	C18H32O16	[M-H]-	Raffinose	Others	Saccharides	512-69-6	3	207747	151191	203237	121184	152216	186456	178749	213480	189290	C00492	ko00052,ko01100,ko02010
mws0042	305.067	125	306.074	C15H14O7	[M-H]-	Epigallocatechin	Flavonoids	Flavanols	970-74-1	1	2.18522e+06	2.14663e+06	2.23534e+06	4.15857e+06	3.99647e+06	3.6089e+06	4.50611e+06	5.12858e+06	4.31023e+06	C12136	ko00941,ko01110
pme2596	184.06	148	183.053	C8H9NO4	[M+H]+	4-Pyridoxic acid	Others	Vitamin	82-82-6	3	68633.7	82120.5	58202.3	42445.9	50106.5	46570.5	42450.3	45335.9	50851.9	C00847	ko00750,ko01100
Lmbp002336	611.161	303.048	610.153	C27H30O16	[M+H]+	Quercetin-3-O-(2''-O-rhamnosyl)galactoside	Flavonoids	Flavonols	-	3	153407	150441	162275	149158	141726	142394	113086	120304	99994.8	-	-
pmp001284	331.284	313.273	330.277	C19H38O4	[M+H]+	Monopalmitin	Lipids	Glycerol ester	542-44-9	3	98180.2	104297	72631.3	117280	96514.9	83952.8	104276	90242.1	108163	-	-
pme2816	301.2	209.2	300.209	C20H28O2	[M+H]+	4-Oxoretinol	Others	Vitamin	62702-55-0	3	13009.5	11276.9	15563	8798.88	9854.03	9311.39	10051.9	9076.06	10952.9	C16683	-
Lmhp010908	536.371	184.073	535.364	C27H54NO7P	[M+H]+	LysoPC 19:1	Lipids	LPC	-	3	14389.4	20103.7	14327.8	13659.2	13775.6	14963.6	13602.9	12025	11350	-	-
HJAP012	419.097	383.07	418.09	C20H18O10	[M+H]+	Luteolin-8-C-arabinoside	Flavonoids	Flavones	-	3	957204	1.05556e+06	1.30013e+06	9	9	9	600170	497080	552911	-	-
Zmyn004449	309.208	171.103	310.214	C18H30O4	[M-H]-	9-Hydroxy-12-oxo-10(E),15(Z)-octadecadienoic acid	Lipids	Free fatty acids	-	3	7705.98	7726.86	7952.2	9835.87	7779.25	8022.55	11230.1	9354.42	9963.03	C21923	ko00592,ko01110
Lmhp002031	245.18	86.097	244.179	C12H24N2O3	[M+H]+	L-Leucyl-L-Leucine	Amino acids and derivatives	Amino acids and derivatives	3303-31-9	3	60031.9	58975.1	59235.7	73964.9	62422.8	79718.4	42462.8	50529.6	43913.1	-	-
pme2589	159.1	87	160.037	C6H8O5	[M-H]-	2-Oxoadipic acid	Organic acids	Organic acids	3184-35-8	3	42138	45695.8	39794.5	47600.3	18904.2	36282.7	46417	46721.2	39344.9	C00322	ko00300,ko00310,ko00380,ko01100,ko01110,ko01210,ko01230,ko01240
pme2735	399.2	250	398.137	C15H22N6O5S	[M+H]+	S-(5'-Adenosyl)-L-methionine	Amino acids and derivatives	Amino acids and derivatives	29908-03-0	3	131830	726464	842221	673596	795374	932396	617699	616420	724437	C00019	ko00261,ko00270,ko00330,ko00908,ko01100,ko01110,ko01230,ko01240,ko04122
Lmsn003318	355.103	175.04	356.111	C16H20O9	[M-H]-	1-O-Feruloyl-β-D-glucose*	Phenolic acids	Phenolic acids	7196-71-6	1	5.31882e+06	5.40089e+06	5.87639e+06	2.66829e+06	2.56685e+06	2.74594e+06	4.8206e+06	5.22993e+06	5.82254e+06	C17759	-
Hmhn003518	355.104	175.04	356.111	C16H20O9	[M-H]-	4-O-β-D-glucopyranosylferulic acid*	Phenolic acids	Phenolic acids	-	1	5.31882e+06	5.40089e+06	5.87639e+06	2.66829e+06	2.56685e+06	2.74594e+06	4.8206e+06	5.22993e+06	5.82254e+06	-	-
MWS20145	451.123	289.074	450.116	C21H22O11	[M+H]+	Eriodictyol-7-O-glucoside*	Flavonoids	Flavanones	38965-51-4	1	1.33128e+07	1.38581e+07	2.42106e+07	1.70501e+07	1.88813e+07	1.75268e+07	2.00876e+07	1.81018e+07	1.66196e+07	-	-
Hmmn002544	355.104	193.05	356.111	C16H20O9	[M-H]-	Ferulic acid-4-O-glucoside	Phenolic acids	Phenolic acids	117405-51-3	2	54848.5	50272.3	41143	115585	74118.3	95595.1	138523	118155	117439	-	-
mws1409	578.9	402.6	580.034	C15H22N2O18P2	[M-H]-	Uridine-5'-diphosphoglucuronic acid	Nucleotides and derivatives	Nucleotides and derivatives	-	3	31163.2	32083.9	28653.8	63909.6	43190.7	39630.6	43907.4	47541.9	53113.9	-	-
mws4053	455.353	455.353	456.36	C30H48O3	[M-H]-	Ursolic acid	Terpenoids	Triterpene	77-52-1	3	2.82186e+06	2.78254e+06	2.43149e+06	4.07757e+06	3.73378e+06	2.78285e+06	4.28277e+06	4.99805e+06	5.15075e+06	C08988	-
Lmhp008513	677.374	261.221	676.367	C33H56O14	[M+H]+	2-α-Linolenoyl-glycerol-1,3-di-O-glucoside*	Lipids	Glycerol ester	-	2	21125.2	28404.8	29879.6	27558.7	23853.1	26829.2	18332.2	15192.6	16226.8	-	-
pme0137	187.072	125	188.08	C7H12N2O4	[M-H]-	N-Acetyl-L-Glutamine	Amino acids and derivatives	Amino acids and derivatives	2490-97-3	3	1.14191e+06	1.05994e+06	1.19526e+06	1.95129e+06	1.84767e+06	1.98786e+06	1.12021e+06	1.25025e+06	1.35992e+06	-	-
Lmtp003948	481.134	319.046	480.127	C22H24O12	[M+H]+	3',5',5,7-Tetrahydroxy-4'-methoxyflavanone-3'-O-glucoside	Flavonoids	Flavones	-	3	9.29027e+06	9.60593e+06	9.79982e+06	9.86209e+06	1.22638e+07	1.1544e+07	8.91801e+06	7.82961e+06	9.49766e+06	-	-
Zmcp003989	595.163	287.054	594.159	C27H30O15	[M+H]+	Kaempferol-3-O-rhamnosyl(1→2)glucoside	Flavonoids	Flavonols	-	3	567495	528656	524420	1.13115e+06	1.30371e+06	1.53493e+06	724595	870725	759532	-	-
MWSHY0104	449.108	287.062	448.101	C21H20O11	[M+H]+	Luteolin-7-O-glucoside (Cynaroside)*	Flavonoids	Flavones	5373-11-5	1	4.19049e+06	3.94881e+06	4.06008e+06	2.7939e+06	3.29314e+06	3.0745e+06	3.71414e+06	3.4835e+06	4.20727e+06	C03951	ko00944
Lmqp008175	163.075	103.054	162.068	C10H10O2	[M+H]+	Methyl Cinnamate	Phenolic acids	Phenolic acids	103-26-4	3	18013.1	20422.5	16556.6	27460.4	27289.5	27901.6	15186.4	18429.5	16570.3	C06358	-
Lmtp001399	312.106	150.054	311.101	C14H17NO7	[M+H]+	5,6-Dihydroxyindole-5-O-β-glucoside	Alkaloids	Plumerane	-	3	26308.9	23259.7	31768.2	52945.6	51059.1	38180.2	23630.3	22582.9	19523.7	-	-
pme0519	341.109	119.035	342.116	C12H22O11	[M-H]-	D-Sucrose	Others	Saccharides	57-50-1	1	3.26017e+06	2.84438e+06	3.71615e+06	3.79374e+06	4.03495e+06	4.0527e+06	4.52517e+06	4.10184e+06	3.71971e+06	C00089	ko00052,ko00500,ko01100,ko01110,ko02010
Zmyn004548	291.197	235.174	292.204	C18H28O3	[M-H]-	12-Oxo-phytodienoic acid	Lipids	Free fatty acids	85551-10-6	3	3115.85	2491.42	3289.85	3896.89	3006.69	3287.69	4526.31	4727.69	5440.54	C01226	ko00592,ko01100,ko01110
mws0675	335.064	123	334.057	C11H15N2O8P	[M+H]+	β-Nicotinamide mononucleotide	Nucleotides and derivatives	Nucleotides and derivatives	1094-61-7	3	62891.4	70284	39779.2	61035.3	28902.8	29539.4	36696.4	32224	30378.3	C00455	ko00760,ko01100
pmd0146	548.371	184.073	547.364	C28H54NO7P	[M+H]+	LysoPC 20:2(2n isomer)	Lipids	LPC	-	3	65558.1	63434.6	65315.3	68870.3	74439.2	73748.2	79711.9	73402.7	65384.9	-	-
Zmyn000155	173.105	131.083	174.1	C7H14N2O3	[M-H]-	N-α-Acetyl-L-ornithine	Amino acids and derivatives	Amino acids and derivatives	6205-08-9	3	182825	187959	216605	332738	293729	301694	197935	163592	173970	C00437	ko00220,ko01100,ko01110,ko01210,ko01230
pme3337	384.115	252	383.108	C14H17N5O8	[M+H]+	Succinyladenosine	Nucleotides and derivatives	Nucleotides and derivatives	4542-23-8	1	867259	862420	899201	653852	863559	860811	549823	550419	650074	-	-
pmb3041	521.094	329.2	522.101	C23H22O14	[M-H]-	Tricin-7-O-saccharic acid	Flavonoids	Flavones	-	3	48260.5	54748.4	88441.7	82507.5	50889.5	93007.5	93521.5	85425.8	104099	-	-
pme1216	122.03	78	123.032	C6H5NO2	[M-H]-	2-Picolinic acid	Organic acids	Organic acids	98-98-6	3	63632.8	57233.8	66603.1	68575.7	64341.4	63807.4	87870.8	106620	93751.1	C10164	ko00380,ko01100
Lmyn003835	289.035	137.024	290.043	C14H10O7	[M-H]-	4-(3,4,5-Trihydroxybenzoxy)benzoic acid	Phenolic acids	Phenolic acids	-	3	3.07181e+06	3.1858e+06	2.84295e+06	6.64215e+06	5.20889e+06	5.7851e+06	6.38795e+06	5.67539e+06	5.24087e+06	-	-
Lmpp003465	481.098	319.045	480.09	C21H20O13	[M+H]+	Myricetin-3-O-β-D-glucoside*	Flavonoids	Flavonols	19833-12-6	1	8.89664e+06	8.77089e+06	8.86068e+06	9.76502e+06	1.06187e+07	1.18352e+07	9.04637e+06	8.71766e+06	7.44487e+06	-	-
Lmhp008337	426.262	285.242	425.254	C19H40NO7P	[M+H]+	LysoPE 14:0(2n isomer)	Lipids	LPE	-	3	8668.87	5856.26	7691.5	13043.5	18295.6	16379.6	11882.4	11187	9716.19	-	-
pmb0998	364.065	152.1	363.058	C10H14N5O8P	[M+H]+	Guanosine 5'-monophosphate	Nucleotides and derivatives	Nucleotides and derivatives	85-32-5	3	49008.7	39391.3	24844.2	31443.1	31629.1	29732.8	24691.6	23488	28444.6	C00144	ko00230,ko01100
mws1080	341.109	179.056	342.116	C12H22O11	[M-H]-	Galactinol	Others	Saccharides	3687-64-7	1	7.11495e+06	6.69126e+06	6.75109e+06	7.34724e+06	7.53495e+06	7.39709e+06	8.2196e+06	8.05039e+06	6.79256e+06	C01235	ko00052,ko01100
mws0856	463.088	301	464.096	C21H20O12	[M-H]-	Quercetin-4'-O-glucoside (Spiraeoside)*	Flavonoids	Flavonols	20229-56-5	1	3.30159e+06	3.31295e+06	3.72054e+06	4.3637e+06	4.78648e+06	4.7631e+06	4.08018e+06	4.33442e+06	3.54187e+06	-	-
pmb2507	213.1	97	214.024	C5H11O7P	[M-H]-	2-Deoxyribose-1-phosphate	Nucleotides and derivatives	Nucleotides and derivatives	17210-42-3	3	544210	428544	385920	220790	306860	331116	379989	442771	464095	C00672	ko00030,ko00240,ko01100
mws2220	457.078	169.02	458.085	C22H18O11	[M-H]-	Gallocatechin gallate	Flavonoids	Flavanols	5127-64-0	3	3527.35	58772.1	7058.35	4794.26	5413.88	3008.7	16478	14804.6	13440.5	-	-
Lmhn003223	279.05	147.04	280.058	C13H12O7	[M-H]-	Cinnamoyltartaric acid	Phenolic acids	Phenolic acids	-	2	1.12843e+06	1.25795e+06	991029	1.28635e+06	1.12249e+06	1.06644e+06	1.72077e+06	1.94374e+06	1.58893e+06	-	-
mws0639	153.019	109.029	154.027	C7H6O4	[M-H]-	2,3-Dihydroxybenzoic Acid*	Phenolic acids	Phenolic acids	303-38-8	3	775216	768169	827641	1.03803e+06	834767	1.08327e+06	1.35749e+06	1.10626e+06	1.27543e+06	C00196	ko01110
Lmgn000219	101.024	55.0184	102.032	C4H6O3	[M-H]-	Succinic semialdehyde	Organic acids	Organic acids	692-29-5	3	57572.8	21392.9	73561.7	87773.8	49224.9	103702	95307	109367	117051	C00232	ko00250,ko00350,ko00650,ko00750,ko00760,ko01100,ko01200
pme3382	160.061	98	161.069	C6H11NO4	[M-H]-	N-Acetyl-L-threonine	Amino acids and derivatives	Amino acids and derivatives	17093-74-2	3	88582.8	107558	98898.7	88015.1	89321.9	100605	97272	104806	118956	-	-
mws1015	339.072	177.019	340.079	C15H16O9	[M-H]-	Esculin (6,7-Dihydroxycoumarin-6-O-glucoside)*	Lignans and Coumarins	Coumarins	531-75-9	1	355147	474155	460209	451860	413937	416155	701697	697649	581786	C09264	-
Lmcp002302	312.13	180.088	311.123	C12H17N5O5	[M+H]+	N6-(2-Hydroxyethyl)adenosine*	Nucleotides and derivatives	Nucleotides and derivatives	4338-48-1	3	207035	216214	188851	372197	406224	435358	258951	214505	221313	-	-
MWSmce338	146.08	70.065	145.074	C6H11NO3	[M+H]+	N-Hydroxypipecolic acid	Alkaloids	Piperidine alkaloids	115819-92-6	3	160045	160703	143233	178225	137442	198900	154820	139260	125895	-	-
Lmhp002001	265.15	72.0813	264.147	C14H20N2O3	[M+H]+	L-Valyl-L-Phenylalanine	Amino acids and derivatives	Amino acids and derivatives	3918-92-1	3	41654.6	45974.5	48056.7	47392.6	41703.1	36372.6	25888.6	31891	29260.4	-	-
mws0458	151.04	136	152.047	C8H8O3	[M-H]-	Vanillin; 4-Hydroxy-3-Methoxybenzaldehyde*	Phenolic acids	Phenolic acids	121-33-5	3	158395	137477	135544	103968	129348	120854	154977	153357	183933	C00755	ko00998,ko01100,ko01110
pmb3072	481.135	319.3	482.142	C22H26O12	[M-H]-	3-O-p-Coumaroylshikimic acid-O-glucoside	Phenolic acids	Phenolic acids	-	3	118398	107162	163949	110066	80121.5	88960	152822	158294	185274	-	-
Lmhn002574	431.06	137.03	432.069	C20H16O11	[M-H]-	Caffeoyl(p-Hydroxybenzoyl)tartaric acid	Phenolic acids	Phenolic acids	-	3	331380	240192	271205	390980	321226	380785	350502	432600	389624	-	-
Zmfn000481	535.037	323.026	536.044	C14H22N2O16P2	[M-H]-	Uridine-5'-Diphosphate-D-Xylose	Nucleotides and derivatives	Nucleotides and derivatives	3616-06-6	2	187481	122295	140060	770175	162252	186867	693251	725595	843929	C00190	ko00520,ko00908,ko01100
pme1439	165.055	119	164.047	C9H8O3	[M+H]+	p-Coumaric acid*	Phenolic acids	Phenolic acids	501-98-4	3	62909.5	64718	47544.6	75309.6	66640.6	66640.6	63795.5	52336.5	54966.5	C00811	ko00130,ko00350,ko00940,ko00950,ko00998,ko01100,ko01110
MWS5235	299.261	253.254	300.266	C18H36O3	[M-H]-	12-Hydroxyoctadecanoic acid	Lipids	Free fatty acids	106-14-9	3	5705.9	6458.13	6917.34	4275.05	4381.48	2479.54	4394.11	5415.46	5126.51	-	-
Lmhp112042	355.284	263.237	354.277	C21H38O4	[M+H]+	1-Linoleoylglycerol*	Lipids	Glycerol ester	2277-28-3	3	33377.3	29462.8	33405	26922.9	26322.7	31967.9	27550.2	22378.5	26263.8	-	-
Lmbn004685	311.223	223.171	312.23	C18H32O4	[M-H]-	5S,8R-DiHODE; (5S,8R,9Z,12Z)-5,8-Dihydroxyoctadeca-9,12-dienoate	Lipids	Free fatty acids	-	3	10237.7	11164.9	10007.3	12258	11758.2	12497.5	10375.6	9622.09	11838.8	C20186	ko00591
pme1184	268.104	152	267.097	C10H13N5O4	[M+H]+	2'-Deoxyguanosine	Nucleotides and derivatives	Nucleotides and derivatives	961-07-9	3	132676	116684	108943	169300	195455	215290	106959	100344	123095	C00330	ko00230,ko01100,ko02010
pmb0197	298.1	166.3	297.107	C11H15N5O5	[M+H]+	N7-Methylguanosine	Nucleotides and derivatives	Nucleotides and derivatives	20244-86-4	3	17943.2	18724.4	20646.1	24310	29162.1	35600.9	27264.6	24437.1	22044.1	C20674	-
mws1422	275.091	107	274.084	C15H14O5	[M+H]+	Epiafzelechin	Flavonoids	Flavanols	24808-04-6	3	1.39626e+07	1.94016e+07	1.45895e+07	6.08292e+06	9.01597e+06	6.9363e+06	1.42973e+07	1.21054e+07	1.18087e+07	C12128	ko00941,ko01110
Lmbn001162	339.074	177.023	340.079	C15H16O9	[M-H]-	Esculetin-7-O-glucoside*	Lignans and Coumarins	Coumarins	-	1	24683.7	28385.7	38288.7	43193.7	46278.7	31750	50547.7	46895.7	40758.7	-	-
Lmsn006753	581.166	273.077	582.174	C30H30O12	[M-H]-	Phloretin-4'-O-(6''-p-Coumaroyl)glucoside	Flavonoids	Chalcones	-	1	7.97752e+06	7.56404e+06	7.39986e+06	6.11545e+06	5.86705e+06	5.79077e+06	1.04871e+07	9.97531e+06	8.48598e+06	-	-
mws0281	191.02	111.009	192.027	C6H8O7	[M-H]-	Citric Acid	Organic acids	Organic acids	77-92-9	1	1.40476e+07	1.31954e+07	1.43626e+07	2.75481e+07	2.27905e+07	2.56686e+07	2.19345e+07	2.72358e+07	2.52746e+07	C00158	ko00020,ko00250,ko00630,ko01100,ko01110,ko01200,ko01210,ko01230,ko01240
mws0120	258.11	104.111	257.103	C8H20NO6P	[M+H]+	Choline Alfoscerate	Lipids	PC	28319-77-9	3	462292	439558	383553	693202	572222	565697	476707	459732	560420	C00670	ko00564,ko00565
MWS2076	110.06	65.0414	109.053	C6H7NO	[M+H]+	2-Aminophenol	Alkaloids	Phenolamine	95-55-6	3	24081.5	19038.3	21063.2	9	9	9	17409.2	19299.2	15536	C01987	ko00380,ko01100
HJAP135	505.123	257.08	504.126	C24H24O12	[M+H]+	Pinocembrin-7-O-(6''-O-malonyl)glucoside	Flavonoids	Flavanones	-	2	122473	107547	108002	96080.9	98208	92273.1	96513.7	79396.8	96381.4	-	-
pmn001375	535.182	373.129	536.189	C26H32O12	[M-H]-	1-Hydroxypinoresinol-1-O-Glucoside	Lignans and Coumarins	Lignans	81495-71-8	3	281461	330853	339477	28825.8	9	13271.6	217942	188216	177063	-	-
MWSslk094	593.126	125.026	594.137	C30H26O13	[M-H]-	Proanthocyanidins	Tannins	Proanthocyanidins	20347-71-1	3	18811.7	12896.4	14050.8	38345.1	38345.1	37881.9	28308.6	29626.6	34685.4	-	-
mws0919	431.098	285	432.106	C21H20O10	[M-H]-	Kaempferol-3-O-rhamnoside (Afzelin)(Kaempferin)	Flavonoids	Flavonols	482-39-3	1	2.18102e+06	2.18307e+06	2.11396e+06	462560	420121	401419	1.2101e+06	1.49573e+06	1.43587e+06	C16911	ko00944
Lmqp000873	101.022	55.0171	100.017	C4H4O3	[M+H]+	Succinic anhydride	Organic acids	Organic acids	108-30-5	3	439137	448445	382589	317302	568113	451738	308129	251338	303227	C19524	-
Lmhp008744	677.374	261.221	676.367	C33H56O14	[M+H]+	1-α-Linolenoyl-glycerol-2,3-di-O-glucoside*	Lipids	Glycerol ester	-	2	22894.1	24551.8	22898	19799.7	20581	26338.9	14104.7	14021	11556.1	-	-
MWS1983	343.125	89.0254	344.132	C12H24O11	[M-H]-	Maltitol	Others	Saccharides	585-88-6	3	86511.4	63819.4	53290.3	98352.7	106816	87765	146336	131183	117256	-	-
MWS1875	143.05	115.055	144.058	C10H8O	[M-H]-	2-Naphthol*	Phenolic acids	Phenolic acids	135-19-3	3	3070.87	2777.44	2329.83	1862.98	3243.96	2791.63	4097.66	5114.33	4760.17	C11713	-
Zmgn002106	206.084	58.0299	207.089	C11H13NO3	[M-H]-	N-Acetyl-L-phenylalanine	Amino acids and derivatives	Amino acids and derivatives	2018-61-3	2	374696	419359	459482	794055	692453	740342	1.14784e+06	976441	934482	C03519	ko00360,ko01100
Hmpn005101	451.123	289.07	452.131	C21H24O11	[M-H]-	Sieboldin	Flavonoids	Chalcones	18777-73-6	1	4.26287e+06	5.02525e+06	4.87722e+06	4.73807e+06	4.59779e+06	4.74376e+06	4.96498e+06	4.8212e+06	5.89241e+06	-	-
MWS4312	101.026	55.0182	102.032	C4H6O3	[M-H]-	Butanone acid	Organic acids	Organic acids	600-18-0	3	22034.4	22379.7	18922.5	29984.6	31682.3	34761.6	27617.3	34110.3	33269.1	-	-
pme0075	188.056	128	189.064	C7H11NO5	[M-H]-	N-Acetyl-L-glutamic acid	Amino acids and derivatives	Amino acids and derivatives	1188-37-0	3	223764	227716	211020	189531	241404	248783	184798	158804	198553	C00624	ko00220,ko01100,ko01110,ko01210,ko01230
Lmmn003398	489.107	285.04	490.111	C23H22O12	[M-H]-	Kaempferol-3-O-(6''-O-acetyl)glucoside	Flavonoids	Flavonols	-	2	422366	546051	611249	9	9	9	354724	293102	294610	-	-
pme0033	137.046	119	136.038	C5H4N4O	[M+H]+	Hypoxanthine	Nucleotides and derivatives	Nucleotides and derivatives	68-94-0	3	17278.5	19857.1	24514.1	34065.8	27344.8	33595.4	29256.1	28054.5	34516.3	C00262	ko00230,ko01100
Zmhn001793	341.089	179.034	342.096	C15H18O9	[M-H]-	6-O-Caffeoyl-D-glucose*	Phenolic acids	Phenolic acids	-	1	2.27849e+06	2.35958e+06	2.18456e+06	2.28294e+06	1.7771e+06	1.94139e+06	2.84773e+06	3.47097e+06	2.8981e+06	-	-
Zmzp005934	284.295	102.091	283.288	C18H37NO	[M+H]+	Stearamide	Alkaloids	Alkaloids	124-26-5	3	43235.7	48574.4	44657.7	31270.4	18881.1	16180.3	43895.6	52984.5	54402.3	C13846	-
pmn001691	327.218	291.198	328.225	C18H32O5	[M-H]-	9,12,13-Trihydroxy-10,15-octadecadienoic acid	Lipids	Free fatty acids	-	2	7509.55	6319.69	10072.3	16524.9	13039.7	14619.2	15581.9	19401.1	16782.2	-	-
MWSCX017	165.053	119.051	164.047	C9H8O3	[M+H]+	4-hydroxyphenyl acrylaldehyde*	Others	Aldehyde compounds	-	3	66490.2	85156.1	98840.4	62900.4	65740.1	87461.5	63795.5	59436.6	74025.9	-	-
pme0183	152.057	135	151.049	C5H5N5O	[M+H]+	Isoguanine	Nucleotides and derivatives	Nucleotides and derivatives	3373-53-3	3	20763.6	28575.6	26887.7	22114	26493.7	28194.6	21424.3	26624.6	25892.6	-	-
MWS1787	94.0651	53.0383	93.0578	C6H7N	[M+H]+	2-Picoline; 2-Methylpyridine	Alkaloids	Pyridine alkaloids	109-06-8	3	57150.4	29414.5	40300	62534.6	39564.1	43215.4	42018	52858.9	47459.5	C14447	-
Lmdn001925	537.198	375.152	538.205	C26H34O12	[M-H]-	Olivil-4'-O-glucoside	Lignans and Coumarins	Lignans	76880-93-8	3	21869.4	45989.5	39359.1	9	9	9	44570.1	40863.7	35410.6	-	-
HJN041	451.124	289.072	452.131	C21H24O11	[M-H]-	Epicatechin glucoside	Flavonoids	Flavanols	-	2	2.21846e+06	328693	427417	4.05738e+06	3.54914e+06	471929	417921	512142	427052	-	-
Zmdp000292	189.135	70.0652	188.127	C7H16N4O2	[M+H]+	Arginine methyl ester*	Amino acids and derivatives	Amino acids and derivatives	-	3	1.25008e+06	1.37524e+06	1.48913e+06	2.72563e+06	3.35266e+06	3.76806e+06	1.90601e+06	2.35359e+06	2.33783e+06	-	-
pmp000267	485.326	233.154	484.319	C30H44O5	[M+H]+	3,11-Dioxo-19α-hydroxyurs-12-en-28-oic acid	Terpenoids	Triterpene	-	3	10165.1	20091.8	23802.3	40383.3	39998.6	29840.4	26916.6	32879.3	27244	-	-
mws0264	341.109	119.035	342.116	C12H22O11	[M-H]-	D-Trehalose	Others	Saccharides	99-20-7	1	1.9006e+06	1.60961e+06	1.91708e+06	2.29843e+06	1.79873e+06	1.85997e+06	2.43326e+06	2.55652e+06	2.03771e+06	C01083	ko00500,ko01100,ko01110,ko02010
Zmyn000083	338.99	78.9582	339.996	C6H14O12P2	[M-H]-	D-Glucose 1,6-bisphosphate	Others	Saccharides	10139-18-1	3	13533.9	17835.3	22147.9	27884.8	26563.9	27064.6	31280.3	29117.2	36416.6	C01231	ko00500,ko01100
MWSmce632	195.065	93.0339	194.058	C10H10O4	[M+H]+	Vanillin acetate	Phenolic acids	Phenolic acids	881-68-5	3	24111.3	19846	45971.8	65662.3	77856.2	50640.7	51592.9	42918.7	42005.5	-	-
MWS2673	339.253	121.101	338.246	C20H34O4	[M+H]+	5,6-DiHETrE [(±)5,6-dihydroxy-8Z,11Z,14Z-eicosatrienoic acid]	Lipids	Free fatty acids	213382-49-1	3	4660.65	7130.97	8812.18	3790.95	5917.87	3859.22	9278.61	7719.36	7549	C14772	ko00590,ko01100
MWSHY0145	289.071	153.018	288.063	C15H12O6	[M+H]+	Eriodictyol (5,7,3',4'-Tetrahydroxyflavanone)	Flavonoids	Flavanones	552-58-9	3	67311.1	63872.2	88598.1	135705	78650.3	113106	75468.3	64975.9	60170.6	C05631	ko00941,ko01100,ko01110
Lmdp003509	435.092	303.061	434.085	C20H18O11	[M+H]+	Quercetin-3-O-xyloside (Reynoutrin)*	Flavonoids	Flavonols	549-32-6	3	1.40844e+07	1.23638e+07	1.32244e+07	1.1089e+07	1.14809e+07	1.20669e+07	1.15193e+07	9.378e+06	1.16272e+07	-	-
Lmhp009190	679.39	263.237	678.383	C33H58O14	[M+H]+	2-Linoleoylglycerol-1,3-di-O-glucoside	Lipids	Glycerol ester	-	1	1804.29	5017.12	7140.19	11997.3	11025.9	8239.06	4766.92	5876.76	4898.23	-	-
pme2559	174.041	88	175.048	C6H9NO5	[M-H]-	N-Acetyl-L-Aspartic Acid	Amino acids and derivatives	Amino acids and derivatives	997-55-7	3	106804	124233	106830	101133	97160.7	100471	74134	93670.3	87300.1	C01042	ko00250,ko01100
mws0582	322.107	130	321.099	C11H19N3O6S	[M+H]+	S-(Methyl)glutathione	Amino acids and derivatives	Amino acids and derivatives	2922-56-7	3	50831.1	35719	28399.9	79500.2	61482.6	50241.5	48743.6	47386.8	58480.7	C11347	-
MWSslk154	277.129	115.041	276.121	C12H20O7	[M+H]+	Triethyl citrate	Organic acids	Organic acids	77-93-0	3	16563.1	11910.9	15499.9	16351.2	19716.4	17988.4	18923.3	19672.7	15673.2	-	-
mws4183	433.078	300.033	434.085	C20H18O11	[M-H]-	Quercetin-3-O-arabinoside*	Flavonoids	Flavonols	22255-13-6	3	2.45581e+06	2.59e+06	2.92679e+06	2.59632e+06	2.04428e+06	2.02784e+06	2.31691e+06	2.91496e+06	2.78395e+06	-	-
pmb0501	131.129	114.103	130.122	C5H14N4	[M+H]+	Agmatine	Alkaloids	Alkaloids	306-60-5	3	99369.7	116439	111564	156550	174251	180042	139849	118334	112035	C00179	ko00330,ko01100
pmf0440	163.075	91.1	162.068	C10H10O2	[M+H]+	4-MethoxycinnaMaldehyde	Phenolic acids	Phenolic acids	1963-36-6	3	54787.3	67328.5	51812.5	45196	56721.9	66131.9	27067.2	32423.4	34159.2	C10475	-
Hmpp003270	449.108	287.05	448.101	C21H20O11	[M+H]+	Luteolin-4'-O-glucoside*	Flavonoids	Flavones	6920-38-3	1	2.51078e+06	2.73211e+06	3.52053e+06	1.59412e+06	2.78548e+06	2.29376e+06	2.54433e+06	3.21423e+06	2.78953e+06	-	-
pmb0639	757.219	595.2	756.211	C33H40O20	[M+H]+	Apigenin-8-C-glucoside-7-O-Sophoroside	Flavonoids	Flavones	-	3	370834	417307	762994	873305	1.13748e+06	926103	567249	651762	720898	-	-
HJAP064	565.118	317.076	564.088	C25H24O15	[M+H]+	Isorhamnetin-3-O-(6''-malonyl)glucoside	Flavonoids	Flavonols	-	3	215481	231171	293189	81232.4	78489.3	65882.9	150649	128173	162942	-	-
Zmdp001647	247.129	184.097	246.122	C10H18N2O5	[M+H]+	γ-Glutamyl-L-valine	Amino acids and derivatives	Amino acids and derivatives	-	3	72454.1	77043	56592.9	91145.9	104117	103277	51624.9	63513.2	64563.5	-	-
pmn001710	521.13	359.08	522.137	C24H26O13	[M-H]-	Rosmarinic acid-3'-O-glucoside	Phenolic acids	Phenolic acids	910028-78-3	3	145313	163395	170473	156376	122124	140889	213019	193881	167296	-	-
Lmhp009890	546.355	184.073	545.348	C28H52NO7P	[M+H]+	LysoPC 20:3	Lipids	LPC	1199257-41-4	3	16039.3	18749.8	17242.8	36174.7	29892.2	31434.4	21447.7	25516.3	27236.7	-	-
pme2237	181.072	101	182.079	C6H14O6	[M-H]-	Dulcitol*	Others	Saccharides	608-66-2	3	65189.4	60840.1	35292.2	74182.7	51418.4	43753.1	57194.9	66422.9	52449.5	C01697	ko00052,ko01100
Lmhp010757	506.324	365.305	505.317	C25H48NO7P	[M+H]+	LysoPE 20:2	Lipids	LPE	-	3	26281.6	20082.4	29798.8	52445	48373.4	46658	39043.8	34656.8	30614	-	-
pmn001378	519.187	357.136	520.194	C26H32O11	[M-H]-	Pinoresinol-4-O-glucoside	Lignans and Coumarins	Lignans	41607-20-9	3	675739	689410	613879	892590	886824	892006	719481	796042	915571	C17529	-
pmn001646	865.198	577.138	866.206	C45H38O18	[M-H]-	Procyanidin C1	Tannins	Proanthocyanidins	37064-30-5	3	90482.1	101643	93435.5	230498	206122	234389	192316	206220	242934	C17624	-
Hmcp002123	193.05	178.02	192.042	C10H8O4	[M+H]+	Isoscopoletin (6-Hydroxy-7-Methoxycoumarin)	Lignans and Coumarins	Coumarins	776-86-3	3	62377.6	49936.3	40545.3	40398.1	47125.5	57220.9	53210.2	42605.8	53048.7	C18079	-
Lmqn000351	325.114	59.0139	326.121	C12H22O10	[M-H]-	Rutinose	Others	Saccharides	90-74-4	3	11054.5	54458.9	53960.7	55572.7	19415.2	52604.3	69521.8	55094.3	58627.1	C08247	-
pmb2657	289.1	97.1	290.123	C10H18N4O6	[M-H]-	Argininosuccinic acid	Organic acids	Organic acids	2387-71-5	3	9	9	9	436783	387081	530393	774001	602250	690551	C03406	ko00220,ko00250,ko01100,ko01110,ko01230
mws0262	149.009	87	150.016	C4H6O6	[M-H]-	L-Tartaric acid	Organic acids	Organic acids	87-69-4	1	1.39624e+07	1.41116e+07	1.39273e+07	7.9609e+06	1.14525e+07	1.15866e+07	4.30881e+06	3.86307e+06	3.35089e+06	C00898	ko00630,ko01100
Lmsn006905	611.177	273.077	612.184	C31H32O13	[M-H]-	Phloretin-4'-O-(6''-Feruloyl)glucoside	Flavonoids	Chalcones	-	1	5.32844e+06	5.63652e+06	5.87984e+06	1.68932e+06	1.43152e+06	1.44753e+06	6.51931e+06	5.52913e+06	5.12182e+06	-	-
pme2828	140	99	139.027	C6H5NO3	[M+H]+	4-Nitrophenol	Phenolic acids	Phenolic acids	100-02-7	3	5.84003e+06	7.86595e+06	1.02065e+07	9	9	9	6.23747e+06	5.30478e+06	6.8304e+06	C00870	-
MWSHY0050	595.166	287.053	594.159	C27H30O15	[M+H]+	Kaempferol-3-O-rutinoside(Nicotiflorin)*	Flavonoids	Flavonols	17650-84-9	3	100749	93801.5	112009	204297	212784	274331	117551	132176	151013	C21833	ko00944,ko01110
Cmsp005051	523.229	137.059	522.21	C26H34O11	[M+H]+	Isolariciresinol-9-O-glucoside	Lignans and Coumarins	Lignans	-	3	351382	401990	340684	83916.1	91676.5	69649.7	241588	225036	187908	-	-
mws0056	463.088	316.025	464.096	C21H20O12	[M-H]-	Myricetin-3-O-rhamnoside (Myricitrin)	Flavonoids	Flavonols	17912-87-7	3	843564	1.30865e+06	471300	1.55815e+06	854670	771543	941754	876180	1.11642e+06	C10108	-
MWS4354	282.12	150.079	281.112	C11H15N5O4	[M+H]+	N6-methyladenosine	Nucleotides and derivatives	Nucleotides and derivatives	1867-73-8	3	12660.9	12182.3	13608.3	30161.3	22782	22789.5	13313.6	16635.1	13590.3	-	-
pme1738	138.079	95	137.071	C7H9N2O	[M+H]+	3-Carbamyl-1-methylpyridinium;(1-Methylnicotinamide)	Alkaloids	Pyridine alkaloids	1005-24-9	3	35737.9	25038.5	32882.4	26118.9	24951.5	29429.1	27611	35652.3	31624.9	C02918	ko00760,ko01100
Hmjn004446	593.13	285.04	594.137	C30H26O13	[M-H]-	Luteolin-7-O-(6''-caffeoyl)rhamnoside*	Flavonoids	Flavones	-	1	658345	575833	635051	15767.5	14829.7	17271.1	453077	499060	386234	-	-
MWSslk102	155.012	119.036	154.005	C5H3ClN4	[M+H]+	6-Chloropurine	Nucleotides and derivatives	Nucleotides and derivatives	87-42-3	3	53300.2	59360.2	45026.2	47643.7	44940.2	46095.2	30585.8	31520.3	38409.1	-	-
Lmgn000160	131.046	70.0297	132.054	C4H8N2O3	[M-H]-	3-Ureidopropionic Acid	Organic acids	Organic acids	462-88-4	3	22490	38487.3	32011.5	62281	75738.6	72181.3	43749.6	42801.9	53599.7	C02642	ko00240,ko00410,ko00770,ko01100
mws1013	177.019	133.2	178.027	C9H6O4	[M-H]-	Esculetin (6,7-Dihydroxycoumarin)	Lignans and Coumarins	Coumarins	305-01-1	3	91111.3	53224.1	69325.9	71899.8	46352.4	69318.5	80301.6	71688	62011.9	C09263	-
Hmbp001276	169.05	65.03	168.042	C8H8O4	[M+H]+	Gallacetophenone	Phenolic acids	Phenolic acids	528-21-2	3	172485	177545	179906	13328.2	13730	29365.4	110802	92725.6	86864	-	-
Hmyn007168	483.272	255.232	484.278	C22H45O9P	[M-H]-	LysoPG 16:0	Lipids	Glycerol ester	-	3	2446.49	1798.72	3473.88	3208.62	2101.15	3802.92	4186.06	4908.01	3815.46	-	-
pmb0296	357.3	265.4	356.293	C21H40O4	[M+H]+	1-Oleoyl-Sn-Glycerol	Lipids	Glycerol ester	129784-87-8	3	82695.1	96458.3	104704	74678.3	77821.8	80296.9	70851.2	80793.5	91829.1	-	-
pme0321	431.098	285	432.106	C21H20O10	[M-H]-	Kaempferol-7-O-rhamnoside	Flavonoids	Flavonols	20196-89-8	2	2.28456e+06	1.8373e+06	2.23364e+06	423005	336675	428416	981986	1.26168e+06	1.2167e+06	-	-
pmb2786	293.212	235.172	294.219	C18H30O3	[M-H]-	9-Hydroxy-10,12,15-octadecatrienoic acid*	Lipids	Free fatty acids	89886-42-0	3	696.351	1171.03	946.308	1007.7	891.028	1677.22	3249.44	3399.33	2637.39	C16326	ko00592
MWSmce690	175.025	59.0137	176.032	C6H8O6	[M-H]-	Erythorbic Acid; Isoascorbic Acid	Others	Vitamin	89-65-6	3	23268.4	18115.4	16591.8	72008.6	29811.4	26244.8	130501	152728	118224	-	-
pme3255	179.107	123	178.099	C11H14O2	[M+H]+	Methyleugenol	Phenolic acids	Phenolic acids	93-15-2	3	8933.56	10487.5	7942.19	8782.56	11347.9	14205.9	8286.28	6532.78	8267.71	C10454	ko00940
MWSslk051	156.102	84.0808	155.095	C8H13NO2	[M+H]+	Scopine	Alkaloids	Tropan alkaloids	498-45-3	3	10235.9	18460.4	11393.3	12150.8	17181.6	12916.5	15263.3	16137.6	12468.1	-	-
Xmyp004945	757.216	287.055	756.211	C33H40O20	[M+H]+	Kaempferol-3-O-(6''-Rhamnosyl-2''-Glucosyl)Glucoside (Camelliaside A)	Flavonoids	Flavonols	135095-52-2	3	70133.2	50149	35221.2	20038.3	14739.7	31009.6	52232.6	50158.1	40527.7	-	-
MWS20194	149.06	103.057	148.052	C9H8O2	[M+H]+	Cinnamic acid	Phenolic acids	Phenolic acids	140-10-3	3	18755.7	16926.2	22101.2	30055.3	33354.9	27465.1	24727.4	26698.3	20535.3	C00423	ko00130,ko00360,ko00940,ko00998,ko01100,ko01110
Lmsp004301	451.123	289.071	450.116	C21H22O11	[M+H]+	3',5,5',7-Tetrahydroxyflavanone-7-O-glucoside*	Flavonoids	Flavanones	-	1	1.37122e+07	1.37804e+07	2.29264e+07	1.97923e+07	1.94228e+07	1.76332e+07	1.93293e+07	1.84863e+07	1.49719e+07	-	-
pme1286	385.129	250	384.122	C14H20N6O5S	[M+H]+	S-(5'-Adenosy)-L-homocysteine	Amino acids and derivatives	Amino acids and derivatives	979-92-0	1	107253	124727	111574	90529.5	114706	133486	85515.1	106764	109903	C00021	ko00270,ko01100,ko01230,ko01240
pme2527	133	116	132.09	C5H12N2O2	[M+H]+	L-Ornithine	Amino acids and derivatives	Amino acids and derivatives	70-26-8	3	15340.2	16662.5	14307.7	27706.9	33384.7	31413.1	23350.8	17922.1	21465.3	C00077	ko00220,ko00330,ko00472,ko00480,ko01100,ko01110,ko01210,ko01230,ko02010
pmb0789	332.134	152.072	331.127	C14H21NO8	[M+H]+	Pyridoxine-5'-O-glucoside	Others	Vitamin	-	3	193764	204101	181725	115800	142992	139846	146356	154847	187112	C03996	-
mws0921	149.061	131	150.068	C9H10O2	[M-H]-	p-Coumaryl alcohol	Phenolic acids	Phenolic acids	3690-05-9	3	12662.5	14636.6	15132.2	9263.65	9212.45	5265.95	17186.1	20661.7	22405.6	C02646	ko00940,ko01100,ko01110
Zmhp003514	301.072	286.054	300.063	C16H12O6	[M+H]+	6,7,8-Tetrahydroxy-5-methoxyflavone	Flavonoids	Flavones	-	3	4002.34	3864.73	4007.04	8154.48	10094.5	10471.1	6764.67	6106.57	5179.23	-	-
pme0181	170.092	124	169.085	C7H11N3O2	[M+H]+	3-Methyl-L-Histidine*	Amino acids and derivatives	Amino acids and derivatives	368-16-1	3	96283.5	75501.4	92188.8	90601.5	95667.1	97388.1	102699	78608.1	92337.6	C01152	ko00340,ko01100
pme2266	245.095	227	244.088	C10H16N2O3S	[M+H]+	Biotin	Others	Vitamin	58-85-5	3	30385.7	19608.5	20779.6	41847.2	39289	47506.5	31281.2	38692.1	40515.8	C00120	ko00780,ko01100,ko01240,ko02010
MWS3036	147.03	85.0297	148.037	C5H8O5	[M-H]-	3-Hydroxyglutaric acid*	Organic acids	Organic acids	638-18-6	1	205461	171086	209612	192248	211936	317743	149702	170784	195594	-	-
Lmbn001467	158.082	116.072	159.089	C7H13NO3	[M-H]-	5-Acetamidopentanoic Acid	Organic acids	Organic acids	1072-10-2	3	49515.6	60380	47757.1	88701.6	75337.5	65080.8	116200	128578	98084.8	C03087	ko00310,ko01100
Lmhp010514	506.324	365.305	505.317	C25H48NO7P	[M+H]+	LysoPE 20:2(2n isomer)	Lipids	LPE	-	3	18626.4	25677.9	25775.8	30161.1	32066.8	25294.6	25944	20156.9	25429.3	-	-
pmb0592	771.234	463.2	770.227	C34H42O20	[M+H]+	Chrysoeriol-7-O-rutinoside-5-O-glucoside	Flavonoids	Flavones	-	3	25043.8	18683.1	7914.52	22640	31398.9	21660	14627.7	18914.1	18333.5	-	-
Lmsn001014	331.067	169.014	332.074	C13H16O10	[M-H]-	1-O-Galloyl-β-D-glucose*	Phenolic acids	Phenolic acids	58511-73-2	3	117876	253086	796012	805665	787686	784517	223996	288495	238355	C01158	-
Lmfn004093	435.13	315.088	436.137	C21H24O10	[M-H]-	Phloretin-4'-O-glucoside (Trilobatin)	Flavonoids	Chalcones	4192-90-9	1	1.72574e+06	1.8458e+06	1.65422e+06	2.55565e+06	2.65852e+06	3.02205e+06	3.72403e+06	3.55756e+06	2.86157e+06	-	-
pmp000593	595.166	287.05	594.159	C27H30O15	[M+H]+	Luteolin-7-O-rutinoside*	Flavonoids	Flavones	3563-98-2	3	76970.5	81661.2	75057.6	255119	278158	289174	124825	119739	153064	-	-
Wmzn000227	145.062	109.041	146.058	C6H10O4	[M-H]-	2,2-Dimethylsuccinic acid	Organic acids	Organic acids	597-43-3	3	5286.52	1718.68	2358.38	9417.88	4701.52	7641.02	5362.08	6463.27	7050.52	-	-
pmb0530	664.116	136.2	663.109	C21H27N7O14P2	[M+H]+	Nicotinic acid adenine dinucleotide	Nucleotides and derivatives	Nucleotides and derivatives	53-84-9	3	301384	341723	310851	233179	281377	333380	257802	271204	331348	C00003	ko00190,ko00730,ko00760,ko01100,ko01240
pmb1096	118.065	91	117.058	C8H7N	[M+H]+	Indole	Alkaloids	Plumerane	120-72-9	1	41863.5	37151.6	52885	9452.1	13102.1	13548.1	48302.3	56052.8	42708.9	C00463	ko00380,ko00400,ko00402,ko01100,ko01110
mws0072	433.113	271.01	432.106	C21H20O10	[M+H]+	Apigenin-5-O-glucoside	Flavonoids	Flavones	28757-27-9	2	130617	123509	121943	248630	243357	256063	114624	124047	148855	-	-
MWSmce001	181.048	107.051	180.042	C9H8O4	[M+H]+	5-Acetylsalicylic acid	Phenolic acids	Phenolic acids	13110-96-8	3	35188.7	36864	38121.8	26025.1	39198.8	67278.4	32742.2	25308.4	27011.4	-	-
MWSmce203	341.117	73.0319	342.116	C12H22O11	[M-H]-	D-Cellobiose	Others	Saccharides	528-50-7	3	82714.2	70473.7	80365	78449.2	79632.3	69037.7	96536.6	86258.2	73154.4	-	-
mws2628	118.086	87.0457	117.07	C5H11NO2	[M+H]+	N-Methyl-4-aminobutyric acid	Organic acids	Organic acids	1119-48-8	3	31405.2	27726	23527.3	22964.5	18563.6	26269	22420.3	29520.5	25595.3	C15987	ko00760,ko01100
mws0609	344.04	150	345.047	C10H12N5O7P	[M-H]-	Guanosine 3',5'-cyclic monophosphate	Nucleotides and derivatives	Nucleotides and derivatives	7665-99-8	3	46135.5	45951.2	45137.9	33840.2	32210.8	38569.6	57718.1	50234.4	43800.4	C00942	ko00230,ko01100
Zmcp002666	627.144	303.05	626.148	C27H30O17	[M+H]+	Quercetin-3,7-Di-O-glucoside	Flavonoids	Flavonols	-	1	367167	396100	420926	549295	475951	508929	310967	359525	410285	-	-
Zmgn001448	175.061	115.04	176.069	C7H12O5	[M-H]-	2-Propylmalic Acid*	Organic acids	Organic acids	-	3	84247	88906.7	101743	149489	104723	107996	198236	240609	185844	C05994	ko00620
Lmbn001754	175.061	115.04	176.069	C7H12O5	[M-H]-	3-Isopropylmalic Acid*	Organic acids	Organic acids	921-28-8	3	84247	88906.7	101743	149489	104723	107996	198236	240609	185844	C04411	ko00290,ko01100,ko01110,ko01210,ko01230
mws1075	177.055	121	176.047	C10H8O3	[M+H]+	7-Methoxycoumarin	Lignans and Coumarins	Coumarins	531-59-9	3	21341.7	32936.8	27981.4	16147.8	17616.8	8511.34	21141.3	25590.6	19722.7	C09268	-
mws4052	102.055	56.05	101.048	C4H7NO2	[M+H]+	1-Aminocyclopropane-1-carboxylic acid*	Organic acids	Organic acids	22059-21-8	3	200396	200688	178048	243122	264272	279310	213958	171975	225598	C01234	ko00270,ko01100,ko01110
Zmdp001857	311.124	165.055	310.116	C14H18N2O6	[M+H]+	γ-Glutamyltyrosine	Amino acids and derivatives	Amino acids and derivatives	7432-23-7	3	12265.6	12837.7	9190.02	19266.6	22059.6	25563.9	13964.4	11691.3	15496.3	-	-
MWS1962	153.127	83.0474	152.12	C10H16O	[M+H]+	cis-Citral	Organic acids	Organic acids	5392-40-5	3	117331	103240	104932	125098	91447	122258	81738.1	97533.4	108355	C09847	ko01110
MWS2984	153.052	136.026	152.045	C4H4N6O	[M+H]+	8-Azaguanine	Nucleotides and derivatives	Nucleotides and derivatives	134-58-7	3	16256	16039.6	15578.4	26179.8	27569.4	34098.1	20445.9	15652.9	19812.7	-	-
MWSHY0029	303.05	229.05	302.043	C15H10O7	[M+H]+	Quercetin	Flavonoids	Flavonols	117-39-5	3	11275.1	8856.93	8394.38	20321	22579	22251.5	11811.6	9440.26	9249.9	C00389	ko00941,ko00944,ko01100,ko01110
pmf0420	149.061	74.9	150.068	C9H10O2	[M-H]-	Benzyl acetate	Organic acids	Organic acids	140-11-4	3	147036	132555	102008	104260	171759	174151	98759.7	95356	75339	C15513	-
Lmmn002274	521.203	359.149	522.21	C26H34O11	[M-H]-	Isolariciresinol-9'-O-glucoside*	Lignans and Coumarins	Lignans	63358-12-3	3	48503.3	64824.3	77981	42382.8	30614	28443	72325.8	54810.8	61160.1	-	-
mws0089	447.093	285.041	448.101	C21H20O11	[M-H]-	Kaempferol-7-O-glucoside*	Flavonoids	Flavonols	16290-07-6	1	4.47324e+06	3.82873e+06	4.27053e+06	2.95173e+06	3.53409e+06	3.62475e+06	2.66869e+06	3.2808e+06	3.54203e+06	-	-
Lmzn001894	461.074	285.041	462.08	C21H18O12	[M-H]-	Kaempferol-3-O-glucuronide	Flavonoids	Flavonols	22688-78-4	3	5224.98	8960.99	14177	5974.99	12523.6	13932	11068	8960.99	8545.27	-	-
MWSslk066	169.05	65.0388	168.042	C8H8O4	[M+H]+	3-Hydroxy-4-methoxybenzoic acid; Isovanillic Acid	Phenolic acids	Phenolic acids	645-08-9	3	28427.3	17529.5	23623.1	18562.1	15887.3	9	21942.1	27331.4	21217.6	-	-
pmb0758	491.155	329	490.147	C24H26O11	[M+H]+	Anisic acid-O-feruloyl glucoside	Phenolic acids	Phenolic acids	-	3	74056	85645.7	83684.6	60002	42564	36146.2	83055.6	81913	63737.4	-	-
pmb0751	321.1	147.3	320.09	C16H16O7	[M+H]+	Trans-5-O-(p-Coumaroyl)shikimate*	Phenolic acids	Phenolic acids	-	3	823921	696280	916982	1.28928e+06	1.27223e+06	1.22395e+06	1.18398e+06	970198	1.29275e+06	C02947	ko00940,ko00941,ko00945,ko01100,ko01110
mws4174	222.097	138	221.09	C8H15NO6	[M+H]+	N-Acetyl-D-mannosamine	Others	Saccharides	7772-94-3	3	272900	297571	235401	235734	155337	225700	182429	219926	243437	C00645	ko00520,ko01100
mws0847	150.077	133	149.07	C6H7N5	[M+H]+	1-Methyladenine	Nucleotides and derivatives	Nucleotides and derivatives	5142-22-3	3	196029	205603	222844	110841	113268	94394.1	153091	161084	121745	C02216	-
Lmmp002013	267.17	179.07	266.163	C14H22N2O3	[M+H]+	Dihydroferuloylputrescine	Alkaloids	Phenolamine	-	3	40083.5	41750.3	61637.9	33525.2	46830.1	41940.2	51667.3	57167.8	42798.5	-	-
pmb1562	351.253	146.9	350.246	C21H34O4	[M+H]+	1-Stearidonoyl-Glycerol	Lipids	Glycerol ester	-	3	17151.1	15737.5	11155.3	10612.9	13705.5	17753.5	11515.3	9305.79	12390	-	-
pme0257	111.02	67	112.027	C4H4N2O2	[M-H]-	Uracil	Nucleotides and derivatives	Nucleotides and derivatives	66-22-8	3	51343.1	35639.6	56106.2	63830.7	53754.5	68991.6	86695.8	96594.6	72190.8	C00106	ko00240,ko00410,ko00770,ko01100
mws0853	209.082	179	210.089	C11H14O4	[M-H]-	Sinapyl alcohol*	Phenolic acids	Phenolic acids	537-33-7	3	16502	30619.3	34297.5	5221.48	1533.33	1496.48	13374.7	15682.5	17914.5	C02325	ko00940,ko01100,ko01110
Hmhn000927	287.077	125.02	288.084	C12H16O8	[M-H]-	Phloroglucinol-1-O-β-D-glucopyranoside	Phenolic acids	Phenolic acids	-	1	8.97548e+06	6.6803e+06	7.68848e+06	8.59231e+06	8.05165e+06	9.32934e+06	1.10915e+07	8.37589e+06	1.06403e+07	-	-
pmp000589	551.103	303.051	550.096	C24H22O15	[M+H]+	Quercetin-7-O-(6''-malonyl)glucoside	Flavonoids	Flavonols	-	2	1.22727e+06	1.15611e+06	1.22121e+06	201208	158134	157255	763616	572182	652249	-	-
Zmyn005384	299.26	253.255	300.266	C18H36O3	[M-H]-	2R-Hydroxyoctadecanoic Acid	Lipids	Free fatty acids	26633-48-7	3	18900.9	21549	17116	11223.7	10358.6	12734.8	16518	22153.9	20167.1	C03042	-
pmn001640	449.073	316	450.08	C20H18O12	[M-H]-	Myricetin-3-O-arabinoside*	Flavonoids	Flavonols	132679-85-7	3	103639	177992	163032	114925	120411	195654	98210.7	131088	123469	-	-
Hmyp002656	222.075	130.064	221.068	C11H11NO4	[M+H]+	Methyl dioxindole-3-acetate	Alkaloids	Plumerane	57061-18-4	3	65244.8	51376.1	64808.9	53954.5	45282.1	66918.5	50248.1	42721.3	57400.1	-	-
mws5035	279.17	120.085	278.163	C15H22N2O3	[M+H]+	L-Leucyl-L-phenylalanine	Amino acids and derivatives	Amino acids and derivatives	56217-82-4	3	53258.5	30877.7	74476.5	42882.7	57046.3	56345.5	38954.7	51845.9	43232.7	-	-
Lmbn001609	145.051	83.0503	146.058	C6H10O4	[M-H]-	2-Acetyl-2-Hydroxybutanoic Acid	Organic acids	Organic acids	-	3	19833.7	25431.1	21871.6	31645.9	50538.8	29643.6	45479.3	43433.6	56723.3	C06006	ko00290,ko01100,ko01110,ko01210,ko01230
Lmrn003000	165.056	103.056	166.063	C9H10O3	[M-H]-	2-Hydroxy-3-phenylpropanoic acid	Phenolic acids	Phenolic acids	7326-19-4	3	35096.4	28864	31282.3	38185.6	33808.5	30164.5	40434	31275.4	41320.2	C05607	ko00360,ko00960,ko01100
mws0863	213.017	97	214.024	C5H11O7P	[M-H]-	2-Deoxyribose-5'-phosphate	Nucleotides and derivatives	Nucleotides and derivatives	102916-66-5	3	65526.5	52430.5	62016.3	44467.3	36644.9	48287.1	66847.2	61097.4	49618.9	C00673	ko00030,ko01100
mws0154	173.046	93	174.053	C7H10O5	[M-H]-	Shikimic acid	Organic acids	Organic acids	138-59-0	3	1.21731e+06	1.28439e+06	1.19065e+06	513517	1.19249e+06	1.22836e+06	617333	463266	507670	C00493	ko00400,ko01100,ko01110,ko01230,ko01240
pme2507	537.104	294.5	538.111	C27H22O12	[M-H]-	Lithospermic acid	Organic acids	Organic acids	28831-65-4	3	51210.6	47317.6	54256.4	41150.1	36109.9	36038.6	58933.5	70657.2	52722.2	C08745	-
MWS3149	151.041	107.052	152.047	C8H8O3	[M-H]-	3-Methoxybenzoic acid	Phenolic acids	Phenolic acids	586-38-9	3	4184.7	10232.3	5636.29	9305.06	9425.75	11581.9	6802.83	5013.96	6069.88	-	-
Zmgn000447	184.98	78.9583	185.993	C3H7O7P	[M-H]-	3-Phospho-D-glyceric acid	Others	Saccharides	820-11-1	3	624183	194001	574423	641772	465378	480997	1.47801e+06	1.19814e+06	1.11179e+06	C00197	ko00010,ko00030,ko00260,ko00270,ko00561,ko00630,ko00710,ko01100,ko01110,ko01200,ko01230,ko01240
MWSmce467	149.062	108.022	150.068	C9H10O2	[M-H]-	4-Allylcatechol	Phenolic acids	Phenolic acids	1126-61-0	3	7650.62	9489.42	9642.2	19488.9	17741.8	16375.8	22507.9	17443.2	23408.4	-	-
ML10176345	171.03	109.029	172.037	C7H8O5	[M-H]-	3-Dehydroshikimic acid	Organic acids	Organic acids	2922-42-1	3	294435	274553	275708	166976	241697	249894	146951	186156	198711	C02637	ko00400,ko01100,ko01110,ko01230,ko01240
Hmmn002691	903.265	449.1	904.285	C39H52O24	[M-H]-	Eriodictyol-5,3'-Di-O-rutinoside	Flavonoids	Flavanones	-	3	154340	185939	211865	133365	152653	167473	190137	179950	237845	-	-
mws1208	175.169	157	174.162	C10H22O2	[M+H]+	1,10-Decanediol	Others	Saccharides	112-47-0	3	232647	276769	184273	340748	323558	425841	160148	202207	153833	-	-
Lmdp004892	535.108	287.055	534.101	C24H22O14	[M+H]+	Kaempferol-3-O-(6''-malonyl)galactoside*	Flavonoids	Flavonols	-	3	1.32983e+06	1.43259e+06	1.79628e+06	118506	230070	168924	921447	1.24311e+06	1.03217e+06	-	-
mws0898	165.091	105	164.084	C10H12O2	[M+H]+	Isoeugenol	Phenolic acids	Phenolic acids	97-54-1	3	20911.5	20313.7	19204.6	23517.2	12186.8	31475.7	17579.6	19734.2	23751.1	C10469	ko00940
Lmrj002087	247.129	86.09	246.121	C10H18N2O5	[M+H]+	L-Isoleucyl-L-Aspartate	Amino acids and derivatives	Amino acids and derivatives	-	3	86850.7	77902.7	90412.3	79841.5	106023	77808.4	60115.4	70772.1	82064.7	-	-
MWS0155	462.069	96.9694	463.074	C14H18N5O11P	[M-H]-	Adenylocuccinic Acid	Organic acids	Organic acids	19046-78-7	3	40894	41910.7	46993.2	30390.7	42192.1	47382	28428.2	38168.8	37162.7	C03794	ko00230,ko00250,ko01100,ko01240
mws0520	224.092	136	223.084	C11H13NO4	[M+H]+	N-Acetyl-L-tyrosine	Amino acids and derivatives	Amino acids and derivatives	537-55-3	3	23761	21671.2	22676.6	36168.8	37255.5	32427.5	33446	24859.8	32418.4	-	-
Zmhn002227	385.114	223.06	386.121	C17H22O10	[M-H]-	4-O-Glucosyl-sinapate	Phenolic acids	Phenolic acids	-	3	110353	97486.1	113415	109750	98292.6	86835.4	181599	194992	143148	C02919	-
pmb0681	403.102	367.08	402.095	C20H18O9	[M+H]+	Apigenin-8-C-Arabinoside	Flavonoids	Flavones	-	3	14727.3	4461.6	18399.5	8758.5	11546.1	9738.41	9788.06	8898.56	7147.57	-	-
ML10195036	300.295	60.0463	299.282	C18H37NO2	[M+H]+	3-Dehydrosphinganine	Lipids	Sphingolipids	16105-69-4	3	6268.87	6814.48	1437.88	3724.38	1853.18	2741.09	4773.04	4062.73	3489	C02934	ko00600,ko01100
Zmyn005252	285.244	239.238	286.251	C17H34O3	[M-H]-	3-Hydroxy-palmitic acid methyl ester	Lipids	Free fatty acids	51883-36-4	3	8660.72	13104.7	13908.3	12987.6	11442	15800.3	16927.9	14335.9	12375	C11849	-
pmb0736	493.134	331.081	492.127	C23H24O12	[M+H]+	Tricin-7-O-Glucoside	Flavonoids	Flavones	32769-01-0	3	53617.4	34134.4	60854.9	354006	66610	78244.7	68616.4	53874.4	73939.9	-	-
pme1187	257.078	124	258.085	C10H14N2O6	[M-H]-	5-Methyluridine	Nucleotides and derivatives	Nucleotides and derivatives	1463-10-1	3	21084.1	17722	21360.8	9765.63	21571.1	12800.3	8366.45	9743.97	11508.4	-	-
mws0237	187.098	125	188.105	C9H16O4	[M-H]-	Azelaic acid	Organic acids	Organic acids	123-99-9	3	137954	168254	133821	151936	167654	212635	110828	153590	138350	C08261	-
Hmcp001769	581.148	303.04	580.142	C26H28O15	[M+H]+	Quercetin-3-O-rhamnosyl(1→2)arabinoside	Flavonoids	Flavonols	-	3	10536.5	17826.5	15507.3	24484.9	29825.2	36750.7	18891.2	14055.5	18893.7	-	-
mws0242	173.082	111	174.089	C8H14O4	[M-H]-	Suberic Acid	Organic acids	Organic acids	505-48-6	3	32190.9	31795.1	26497.5	43754.5	14924.5	44552.9	33630.7	30924.9	41966.7	C08278	-
pmd0157	509.288	152.996	510.296	C24H47O9P	[M-H]-	LysoPG 18:1	Lipids	Glycerol ester	-	3	9	9	9	5955.92	4183.09	5110.81	8983.33	6673.37	7095.71	-	-
MWSslk106	122.096	105.071	121.089	C8H11N	[M+H]+	2-Phenylethylamine	Alkaloids	Benzylphenylethylamine alkaloids	156-28-5	3	37810.8	31728.4	44718.5	48315.6	57200.4	68785.5	40856.5	29608.7	38331	C05332	ko00360,ko01100
MWSHY0061	595.164	287.055	594.159	C27H30O15	[M+H]+	Kaempferol-3-O-neohesperidoside*	Flavonoids	Flavonols	32602-81-6	3	576508	455084	377061	1.50537e+06	1.53143e+06	1.87115e+06	572552	792301	735339	-	-
MWSHY0051	287.055	153.018	286.048	C15H10O6	[M+H]+	Kaempferol (3,5,7,4'-Tetrahydroxyflavone)	Flavonoids	Flavonols	520-18-3	3	10134.7	14021.3	13995.3	12408.4	16187.5	9153.68	10730	9755.38	7725.3	C05903	ko00941,ko00944,ko01100,ko01110
MWSslk149	169.049	95.0494	168.042	C8H8O4	[M+H]+	5-Methoxysalicylic acid	Phenolic acids	Phenolic acids	2612-02-4	3	120918	118028	144609	144210	148837	126134	166976	139719	120210	-	-
Jmgn005927	287.055	125.03	288.063	C15H12O6	[M-H]-	2-hydroxynaringenin	Flavonoids	Flavanones	-	3	19207	23688.3	34015.5	47697.3	30420.5	22803.4	32033.6	33004.4	42786.4	-	-
mws2368	137.061	119.05	138.068	C8H10O2	[M-H]-	Tyrosol; 4-Hydroxyphenylethanol	Phenolic acids	Phenolic acids	501-94-0	3	18032.9	17971.8	16790	23575.9	16126.2	18032.9	16035.1	22370.7	20509.9	C06044	ko00350,ko01100
Lmgp002593	123.044	77.04	122.037	C7H6O2	[M+H]+	3-hydroxybenzaldehyde	Phenolic acids	Phenolic acids	100-83-4	3	301716	162754	236414	163125	102379	185628	113649	142142	159774	C03067	-
ML10172161	103.004	59.0136	104.011	C3H4O4	[M-H]-	Hydroxypyruvic acid*	Organic acids	Organic acids	1113-60-6	3	180949	146583	154929	468689	369488	344101	312291	437206	405291	C00168	ko00260,ko00630,ko01100,ko01110,ko01200
Lmbn000193	103.004	59.0139	104.011	C3H4O4	[M-H]-	Tartronate semialdehyde*	Organic acids	Organic acids	2480-77-5	3	180949	146583	154929	468689	369488	344101	312291	437206	405291	C01146	ko00053,ko00630,ko01100
MWSmce230	183.035	124.021	184.037	C8H8O5	[M-H]-	Methyl gallate*	Phenolic acids	Phenolic acids	99-24-1	3	391225	417319	382882	536878	485388	477915	538006	749326	609975	-	-
pme1228	221.092	204	220.085	C11H12N2O3	[M+H]+	5-Hydroxy-L-tryptophan	Amino acids and derivatives	Amino acids and derivatives	56-69-9	3	18488.2	20354.1	17765.7	26497.8	14747.7	9	17215.2	12165.4	15101.6	C00643	ko00380,ko01100
Hmlp001270	485.092	153.01	484.086	C20H20O14	[M+H]+	2,3-Di-O-Galloyl-β-D-glucose	Phenolic acids	Phenolic acids	-	3	9785.26	10417.4	9257.69	27300.4	20050.2	22938.6	17539.8	12580.8	14208.5	-	-
Hmmp002121	469.121	317.08	468.113	C23H16O11	[M+H]+	Isorhamnetin-3-O-gallate	Flavonoids	Flavonols	-	2	1.15297e+06	1.09098e+06	705027	1.0045e+06	1.13566e+06	975263	1.30269e+06	1.05214e+06	932421	-	-
Lmsn002887	311.077	163.04	312.084	C14H16O8	[M-H]-	1-O-Caffeoyl-β-D-xylose	Phenolic acids	Phenolic acids	-	3	2043.46	2554.94	4649.52	10732.8	12775.5	7673.26	16732	14354	11794.1	-	-
Lmcp007250	297.112	91.0542	296.105	C18H16O4	[M+H]+	5-Hydroxy-6-methoxy-2-(2-phenylethyl)chromone	Others	Ketone compounds	-	3	4522.84	5154.16	5679.85	6815.82	8262.41	7746.37	8381.38	6999.11	9914.5	-	-
Zmhn001926	299.077	137.025	300.084	C13H16O8	[M-H]-	1-O-Salicyloyl-β-D-glucose*	Phenolic acids	Phenolic acids	60517-74-0	1	6.58804e+06	6.05059e+06	6.58156e+06	1.02195e+07	8.14788e+06	8.24172e+06	1.57387e+07	1.15362e+07	1.21174e+07	-	-
pmb3075	319	145.1	320.09	C16H16O7	[M-H]-	3-O-p-Coumaroylshikimic acid*	Phenolic acids	Phenolic acids	-	3	68218.5	55793.7	69943.3	111373	109927	119516	115565	81723.6	94667	-	-
pme0120	118.086	101	117.079	C5H11NO2	[M+H]+	5-Aminovaleric acid	Organic acids	Organic acids	660-88-8	3	33485.2	32079.8	30404.3	22287.3	15545.7	42231.3	32282.3	24533.1	23724.9	C00431	ko00310,ko00330,ko01100
Smnp003048	355.1	235.06	354.095	C16H18O9	[M+H]+	8-C-glucosyl-noreugenin	Others	Chromone	-	3	7048.17	12903.2	15482	13350.1	7524.72	16799.2	10211	12531.8	14597.8	-	-
mws1626	231.138	185.3	230.131	C15H18O2	[M+H]+	Dehydrocostuslactone	Terpenoids	Sesquiterpenoids	477-43-0	3	46717.5	47831.8	66182.8	82475.3	64570.8	77189.9	64657.5	48201	68149.4	C09387	-
mws1361	449.109	303.05	450.116	C21H22O11	[M-H]-	Taxifolin-3-O-rhamnoside (Astilbin)	Flavonoids	Flavanonols	29838-67-3	3	109499	108745	146744	113062	118827	107859	104821	143092	108718	C17449	-
mws0061	463.088	300	464.096	C21H20O12	[M-H]-	Quercetin-3-O-galactoside (Hyperin)*	Flavonoids	Flavonols	482-36-0	1	1.23509e+06	1.26461e+06	1.55086e+06	2.21051e+06	2.27927e+06	2.01699e+06	2.42513e+06	1.88914e+06	1.74605e+06	C10073	-
pmf0397	311.303	183.1	312.303	C20H40O2	[M-H]-	Arachidic acid	Lipids	Free fatty acids	506-30-9	3	9	9	9	95484.3	57035	81171.6	112055	110600	80337.7	C06425	ko01040
pme1730	117	59	118.027	C4H6O4	[M-H]-	D-Erythronolactone	Organic acids	Organic acids	15667-21-7	3	100309	126699	103366	158558	121626	121080	168621	118194	140212	-	-
HJN093	451.089	313.054	452.095	C20H20O12	[M-H]-	2-O-Salicyl-6-O-Galloyl-D-Glucose	Phenolic acids	Phenolic acids	-	3	9	9	9	19475.7	17781.9	12877.9	11051.2	15818.1	13390.7	-	-
pmp000210	407.124	317.09	406.116	C22H18N2O6	[M+H]+	Tryptanthrin	Alkaloids	Plumerane	13220-57-0	3	13302.5	49417.5	18980.1	88571.9	96651.8	76939.5	43585.8	62860.1	56954.4	C10742	-
mws0467	165.056	119.05	166.063	C9H10O3	[M-H]-	3-(4-Hydroxyphenyl)-propionic acid*	Phenolic acids	Phenolic acids	501-97-3	3	67135.4	51104.8	43487.6	33057.3	38147.8	44759.1	63157.4	49579.4	44751.7	C01744	-
Zmhn003985	467.082	423.092	468.106	C24H20O10	[M-H]-	Sclerophynin A	Phenolic acids	Phenolic acids	-	3	7360.9	5480.15	9	9024.91	3608.4	10407.7	8024.7	10343.9	11631.7	-	-
Zmgn004894	151.04	136.017	152.047	C8H8O3	[M-H]-	Methyl 4-hydroxybenzoate*	Phenolic acids	Phenolic acids	99-76-3	3	18790.3	20508.1	23044.6	23792.4	19204.6	24588.6	25429.6	32961.8	23486.3	-	-
pmb0323	251.139	163.039	250.132	C13H18N2O3	[M+H]+	N-Caffeoylputrescine	Alkaloids	Phenolamine	29554-26-5	3	34998.9	48214.2	36010.3	35661.7	28555.3	40612.2	27120.5	39594.6	35486.3	C03002	-
mws1198	179.071	73.1	180.079	C10H12O3	[M-H]-	Methyl 3-(4-hydroxyphenyl)propionate	Phenolic acids	Phenolic acids	5597-50-2	3	18488.9	18932.6	31583.5	18078.3	15891	17240.2	22015.3	32347.8	28095.2	-	-
MWSHY0136	449.108	287.055	448.101	C21H20O11	[M+H]+	Kaempferol-3-O-glucoside (Astragalin)*	Flavonoids	Flavonols	480-10-4	1	2.62782e+06	2.90621e+06	3.2065e+06	2.16007e+06	2.69916e+06	2.17961e+06	2.18989e+06	3.17534e+06	3.0139e+06	C12249	ko00944,ko01110
pme0264	243.098	127	242.09	C10H14N2O5	[M+H]+	Thymidine	Nucleotides and derivatives	Nucleotides and derivatives	50-89-5	3	50344.2	76758.9	77842.3	113425	142453	139231	65761.6	92922.2	93838.8	C00214	ko00240,ko01100
mws1587	132.102	86	131.095	C6H13NO2	[M+H]+	L-Norleucine*	Amino acids and derivatives	Amino acids and derivatives	327-57-1	1	2.29496e+07	2.43054e+07	1.56022e+07	2.39932e+07	4.09733e+07	4.20016e+07	1.71694e+07	2.42654e+07	2.45299e+07	C01933	-
Lmsp004851	291.086	123.044	290.079	C15H14O6	[M+H]+	3-Hydroxyphloretin	Flavonoids	Chalcones	57765-66-9	1	1.77174e+07	9.38455e+06	1.09971e+07	1.9685e+07	3.84941e+06	1.3379e+07	9.88862e+06	6.71846e+06	8.85676e+06	-	-
Zmyn003693	267.067	252.044	268.074	C16H12O4	[M-H]-	6-Hydroxy-2'-methoxyflavone	Flavonoids	Flavones	61546-59-6	3	889.954	2182.9	1481.61	2478.87	2044.58	1632.42	3251.81	3452.21	2368.03	C15203	-
pmb0382	339.086	177.2	338.079	C19H14O6	[M+H]+	O-Feruloyl 4-hydroxycoumarin	Lignans and Coumarins	Coumarins	-	2	362711	261588	145587	76990.2	80130.8	75016	173165	253785	234332	-	-
pmb0769	485.1	323.1	484.185	C25H28N2O8	[M+H]+	N-(p-Coumaroyl)serotonin Glucoside	Alkaloids	Plumerane	76423-56-8	3	12756	25506.5	21603.6	58976.7	34614	26727.2	25217.6	19131.2	28238.7	-	-
MWS20155	361.092	163.039	360.084	C18H16O8	[M+H]+	Rosmarinic acid	Phenolic acids	Phenolic acids	537-15-5	3	68230.9	97193.8	97784.7	68102.7	51843.8	61260.1	61378.9	90816.2	75828.6	C01850	ko00350,ko01100
mws5037	203.139	86.1001	202.132	C9H18N2O3	[M+H]+	L-Alanyl-L-leucine	Amino acids and derivatives	Amino acids and derivatives	3303-34-2	3	98677.6	98223.7	96672.4	103182	105969	98126.4	95388.5	65013.5	76768.7	-	-
MWSHY0135	625.176	317.075	624.169	C28H32O16	[M+H]+	Isorhamnetin-3-O-rutinoside (Narcissin)*	Flavonoids	Flavonols	604-80-8	3	8155.57	5617.06	7983.19	7572.73	7411.94	10703.9	10474.7	12085.7	15307.7	-	-
mws0221	241.031	152	240.024	C6H12N2O4S2	[M+H]+	L-Cystine	Amino acids and derivatives	Amino acids and derivatives	56-89-3	3	65434.5	68890.6	44288.7	47709.4	63843.9	41198.3	47951.1	32522.9	45438.2	C00491	ko00270,ko01100,ko02010
Lmhp009034	452.277	311.258	451.27	C21H42NO7P	[M+H]+	LysoPE 16:1	Lipids	LPE	-	3	9	9	9	32059.1	22027.3	20855	26075.3	25671	17941.3	-	-
MWS1877	205.16	133.064	206.167	C14H22O	[M-H]-	4-tert-Octylphenol	Phenolic acids	Phenolic acids	140-66-9	3	9839.47	11170.3	16046.5	12846.8	11408.3	13323.3	11765.2	8015.68	11323.5	C14205	-
MWSHY0165	449.144	287.099	448.137	C22H24O10	[M+H]+	Isosakuranetin-7-O-glucoside (Isosakuranin)*	Flavonoids	Flavonols	491-69-0	3	483559	695994	639414	743286	978907	1.13051e+06	957084	974620	668181	-	-
Lmhp001732	263.13	70.066	262.132	C14H18N2O3	[M+H]+	L-Prolyl-L-Phenylalanine	Amino acids and derivatives	Amino acids and derivatives	13589-02-1	3	9	9	9	33870.3	30193	18864.7	23778.8	17778.1	26653.7	-	-
Zmgn000217	129.019	85.0298	130.027	C5H6O4	[M-H]-	Methylenesuccinic acid	Organic acids	Organic acids	97-65-4	3	20385.4	41079.4	44396.2	47922.7	83048.5	50352.6	96880.7	73211.7	66940.2	C00490	ko00660,ko01100
Lmqn000213	665.215	341.109	666.222	C24H42O21	[M-H]-	Stachyose	Others	Saccharides	470-55-3	3	5689.7	6663.09	8110.38	5799.55	8754.32	10088.7	8092.09	5384.69	6729.27	C01613	ko00052,ko01100
pmb2947	865.198	407.1	866.206	C45H38O18	[M-H]-	Catechin-catechin-catechin	Flavonoids	Flavanols	-	3	50438.8	73377.7	48305	139947	116888	140927	161358	128713	108337	-	-
Lmgn000242	177.041	113.024	178.048	C6H10O6	[M-H]-	4,5,6-Trihydroxy-2-oxohexanoic acid	Organic acids	Organic acids	56742-44-0	3	60987.4	74993.2	64097.6	49204.1	68320.4	76592.5	70033.9	66714.9	95317.2	C01216	ko00052,ko01100
MWSmce116	252.104	136.061	251.102	C10H13N5O3	[M+H]+	5'-Deoxyadenosine	Nucleotides and derivatives	Nucleotides and derivatives	4754-39-6	3	35430.6	26806.1	20979.1	17759.9	23421.3	10863.5	16089.7	21710.2	15067.2	C05198	-
Li512111	519.114	315.051	520.122	C24H24O13	[M-H]-	Isorhamnetin-3-O-(6''-acetylglucoside)	Flavonoids	Flavonols	-	3	15970	30594	27934	9	9	9	19796.6	22614	29275	-	-
Lmyn006922	447.13	285.077	448.137	C22H24O10	[M-H]-	Sakuranin*	Flavonoids	Flavanones	529-39-5	3	13611.4	19048.7	17453.7	20367.3	21521.9	26080	18748.8	27623.1	27319	C17391	-
pmb3012	461.109	299.2	462.116	C22H22O11	[M-H]-	Chrysoeriol-7-O-glucoside	Flavonoids	Flavones	19993-32-9	3	124255	158057	163506	193589	201557	173503	149411	151992	211470	-	-
pme0309	183.03	124	184.037	C8H8O5	[M-H]-	3-O-Methylgallic Acid*	Phenolic acids	Phenolic acids	3934-84-7	3	126964	162638	134926	193283	158940	155147	175258	266532	219535	C05616	-
MWSmce461	102.054	56.0497	101.048	C4H7NO2	[M+H]+	L-Azetidine-2-carboxylic acid*	Alkaloids	Alkaloids	2133-34-8	3	285062	174998	221635	265989	302500	154314	246414	178825	272279	-	-
MWSHY0080	595.166	287.058	594.159	C27H30O15	[M+H]+	Luteolin-7-O-neohesperidoside (Lonicerin)*	Flavonoids	Flavones	25694-72-8	3	110031	96660.9	82206.5	265611	256746	231024	122043	168492	117251	C12630	ko00944
pmb0713	655.187	331.081	654.18	C29H34O17	[M+H]+	Tricin-7-O-(2''-O-glucosyl)glucoside	Flavonoids	Flavones	-	3	34834.3	28393.7	26205.1	22467.9	29335.3	31748.6	23845.7	22548	32657.4	-	-
HJN055	435.13	273.077	436.136	C21H24O10	[M-H]-	Dihydrocharcone-4'-O-glucoside*	Flavonoids	Chalcones	-	1	3.27332e+06	3.78575e+06	5.3871e+06	2.34688e+06	6.05578e+06	5.75025e+06	5.00675e+06	4.94746e+06	3.37031e+06	-	-
mws0972	131.071	85	132.079	C6H12O3	[M-H]-	6-Hydroxyhexanoic acid	Organic acids	Organic acids	1191-25-9	3	13904.6	14895.6	22335.1	23539.9	25309.8	19009.8	31810.1	22522.1	34284	C06103	-
Lmhp009802	504.308	363.289	503.301	C25H46NO7P	[M+H]+	LysoPE 20:3(2n isomer)	Lipids	LPE	-	3	9	9	9	19323.7	23682.5	19411.7	17313.2	19785.2	25882.2	-	-
HJN086	449.11	287.057	450.116	C21H22O11	[M-H]-	Eriodictyol-3'-O-glucoside*	Flavonoids	Flavanones	-	1	3.27173e+06	3.73953e+06	4.05868e+06	4.87702e+06	4.26402e+06	4.39021e+06	3.25355e+06	2.61208e+06	3.99784e+06	-	-
pmb0587	639.156	477	638.148	C28H30O17	[M+H]+	Chrysoeriol-7-O-(2''-O-glucuronyl)glucoside	Flavonoids	Flavones	-	3	12782.2	18859.4	23125.4	21056.1	19295.5	40143.7	15273.8	19794.5	23505.5	-	-
MWS0442	527.156	365.102	504.169	C18H32O16	[M+Na]+	Maltotriose	Others	Saccharides	1109-28-0	3	178273	133976	112157	72981	85344.4	73639.9	89137.1	121949	137504	C01835	ko02010
Hmcp001578	641.172	479.11	640.163	C28H32O17	[M+H]+	Isorhamnetin-3,7-O-diglucoside	Flavonoids	Flavonols	6758-51-6	3	36862.6	40956.8	32557.8	45603.6	46570.8	49232.1	30428.7	38858.2	25577.8	-	-
Zmjp003291	595.168	433.116	594.158	C27H30O15	[M+H]+	Vitexin-2''-O-galactoside	Flavonoids	Flavones	-	3	17636.3	9	11989.8	12433.7	16266.7	17327.1	15770.1	15879.1	22469.3	-	-
Zmpn000095	261.038	78.9588	262.045	C6H15O9P	[M-H]-	Sorbitol-6-phosphate	Others	Saccharides	20479-58-7	3	34431.5	49006.2	22164.1	60480.1	56577.4	51753.6	46280.8	66764.5	70957.3	C01096	ko00051,ko01100
MWS2070	179.072	92.0265	180.079	C10H12O3	[M-H]-	Propyl 4-hydroxybenzoate	Phenolic acids	Phenolic acids	94-13-3	3	3798.1	5616.25	5264.44	1747.73	4219.1	3109.07	4767.34	6675.8	4601.25	-	-
MWS2910	242.113	126.066	241.106	C10H15N3O4	[M+H]+	5-Methyl-2'-Deoxycytidine	Nucleotides and derivatives	Nucleotides and derivatives	838-07-3	3	44773.1	54594.4	44445.9	41620.7	61725.5	58671.7	40974.6	46466.6	61744.4	C03592	-
Hmpp002612	611.161	287.05	610.153	C27H30O16	[M+H]+	Luteolin-7-O-gentiobioside	Flavonoids	Flavones	-	2	1.98384e+06	2.21736e+06	2.09114e+06	1.42018e+06	1.22357e+06	1.19476e+06	1.60738e+06	1.07265e+06	1.19044e+06	-	-
MWS1900	215.129	153.127	216.136	C11H20O4	[M-H]-	Undecanedioic acid	Lipids	Free fatty acids	1852-04-6	3	16399.8	17171.6	14226.4	15250.2	18965.1	21398.8	16620.1	20679.6	13327.9	-	-
Zmhn001703	331.068	169.016	332.074	C13H16O10	[M-H]-	5-O-Galloyl-D-hamamelose*	Phenolic acids	Phenolic acids	-	3	224871	949531	876702	914958	999124	938612	249768	302765	385458	-	-
MWS0994	351.079	164.034	352.087	C10H16N4O10	[M-H]-	N-Carbamoyl-L-aspartate	Amino acids and derivatives	Amino acids and derivatives	13184-27-5	3	63945.6	86163.2	59649.6	25983.2	45980.4	44923.6	79771.2	78105.4	52402.6	C00438	ko00240,ko00250,ko01100,ko01240
Lmfn000604	331.067	169.014	332.074	C13H16O10	[M-H]-	6-O-Galloyl-β-D-glucose*	Phenolic acids	Phenolic acids	13186-19-1	3	457522	430624	509717	245514	465881	1.19256e+06	569119	827632	581055	-	-
MWS4471	173.057	58.0297	174.064	C6H10N2O4	[M-H]-	N-Alpha-Acetyl-L-Asparagine	Amino acids and derivatives	Amino acids and derivatives	4033-40-3	3	44922.8	25941.7	31331.1	30868.3	37599	34232.9	35793.3	27339.6	23152	-	-
Zmgp003492	373.117	105.033	372.121	C20H20O7	[M+H]+	8-Hydroxy-α-conidendrin	Lignans and Coumarins	Lignans	-	2	71797	68787.4	70371.6	19920.3	21949	28115.2	51254.7	36387.2	34583.4	-	-
Cmjn004337	401.144	269.104	402.153	C18H26O10	[M-H]-	Benzyl-(2''-O-xylosyl)glucoside	Phenolic acids	Phenolic acids	-	2	1.40212e+06	1.19599e+06	1.47597e+06	680770	625709	672134	833046	1.32416e+06	1.11204e+06	-	-
Lmqn008288	299.259	299.256	300.267	C18H36O3	[M-H]-	3-Hydroxyoctadecanoic Acid	Lipids	Free fatty acids	45261-96-9	3	108059	79646.7	80205.6	41924	51498.4	93397.2	92916.6	72690.4	59212.7	-	-
MWS4525	166.072	124.05	165.065	C6H7N5O	[M+H]+	6-O-methylguanine	Nucleotides and derivatives	Nucleotides and derivatives	20535-83-5	3	10614.2	11704	12772.5	17694.9	19927.7	21775.4	20532.1	12873.5	17780	-	-
mws1155	181.072	101.02	182.079	C6H14O6	[M-H]-	D-Mannitol*	Others	Saccharides	69-65-8	3	11768.4	14103.5	12917.5	16080.2	15888.6	16500.2	18740.7	12098.6	14097.5	C00392	ko00051,ko01100,ko02010
pmb0566	581.15	383.2	580.143	C26H28O15	[M+H]+	Luteolin-7-O-glucoside-5-O-arabinoside	Flavonoids	Flavones	-	3	26306.6	29309.5	32529.6	16275.6	14618	18295	17426.7	17933.6	25693.7	-	-
Rfmb25702	561.198	357.134	562.205	C28H34O12	[M-H]-	Pinoresinol-4-O-(6''-acetyl)glucoside	Lignans and Coumarins	Lignans	-	3	43202.7	25652.7	45224	15994	22291.4	16877.7	27304.1	37244	24317.4	-	-
pmb2591	245.093	203.084	246.101	C13H14N2O3	[M-H]-	N-Acetyl-L-Tryptophan	Amino acids and derivatives	Amino acids and derivatives	1218-34-4	1	165226	191118	232816	380096	306482	401880	570490	505760	356059	-	-
pmb0786	180.087	163.06	179.079	C6H13NO5	[M+H]+	D-Glucosamine	Others	Saccharides	3416-24-8	3	412486	829987	1.25884e+06	9	9	9	1.27065e+06	1.91664e+06	1.99939e+06	C00329	ko00520,ko01100
MWS2066	143.051	115.055	144.058	C10H8O	[M-H]-	1-Naphthol*	Phenolic acids	Phenolic acids	90-15-3	3	2700.97	2592.78	3322.67	1862.98	3186.75	2429.3	5409.84	4411.4	3369.85	C11714	-
Lmyp004889	595.145	287.053	594.137	C30H26O13	[M+H]+	Kaempferol-3-O-(2''-p-Coumaroyl)glucoside	Flavonoids	Flavonols	137018-32-7	3	59136.5	66824.8	61977.5	126833	95860.9	65277.1	58555.6	68600.8	91819.1	-	-
Lmhp008273	438.262	297.242	437.254	C20H40NO7P	[M+H]+	LysoPE 15:1(2n isomer)	Lipids	LPE	-	3	9	6837.04	6391.23	6872.78	8420.59	5963.73	4091.26	6581	5274.56	-	-
Lmhp008763	452.277	311.258	451.27	C21H42NO7P	[M+H]+	LysoPE 16:1(2n isomer)	Lipids	LPE	-	3	9	6269.88	16022.7	20599.9	19114.2	22538.6	12492	17293.6	20233.8	-	-
pmf0256	101.097	84.7	102.105	C6H14O	[M-H]-	3-Methyl-1-pentanol	Others	Saccharides	589-35-5	3	28843.9	28257.7	55464.2	19655.3	22460.8	28388.9	34866.1	25795.3	22296	-	-
MWS20182	195.066	136.054	196.074	C10H12O4	[M-H]-	Dihydroferulic Acid	Phenolic acids	Phenolic acids	1135-23-5	3	17533.4	11974	11250.8	25675.4	37080.9	36760.8	22623.1	33973.1	23354.6	-	-
pmb3099	153.032	125	154.04	C4H11O4P	[M-H]-	Diethyl phosphate	Organic acids	Organic acids	598-02-7	3	44135.7	46572.9	49771.5	160906	85486.8	105961	146453	145202	92883.4	C06608	-
pmb3107	359.098	182.1	360.106	C15H20O10	[M-H]-	Glucosyringic Acid	Phenolic acids	Phenolic acids	-	3	31074	30873.9	42546.8	11377.3	10419.3	11908.5	20005.6	32456.4	25465.1	-	-
Lmyn004037	601.12	439.092	602.127	C28H26O15	[M-H]-	Eriodictyol-7-O-(6''-O-galloyl)glucoside	Flavonoids	Flavanones	-	3	8735.6	17259.7	23515.9	11048.2	22423	16819	19740	25903.8	16119.9	-	-
MWSmce486	503.162	383.12	504.169	C18H32O16	[M-H]-	Manninotriose	Others	Saccharides	13382-86-0	3	36032.1	23459.3	34118.1	42006.3	42664.7	39278.8	30300.1	48745.9	37087.1	C05404	ko00052,ko01100
pmc0682	133.1	105.1	132.069	C8H8N2	[M+H]+	4-Aminoindole	Alkaloids	Plumerane	5192-23-4	3	34145.2	62268.6	31242.2	40600.8	24617.2	36527.2	20283.1	33543.1	27303.1	-	-
MWSHY0064	625.174	317.065	624.169	C28H32O16	[M+H]+	Isorhamnetin-3-O-neohesperidoside*	Flavonoids	Flavonols	55033-90-4	3	3365.36	10427.6	3188.78	16273.9	15096.7	11526.9	17703.7	19757.1	11923.6	-	-
Lmsn003628	547.167	223.06	548.174	C23H32O15	[M-H]-	6'-O-Sinapoylsucrose	Phenolic acids	Phenolic acids	-	3	5767.31	5257.25	4673.5	9	9	9	5117.66	5648.39	8028.92	-	-
Lmzp003012	331.12	313.11	330.11	C18H18O6	[M+H]+	3-Hydroxy-4',5,7-Trimethoxyflavanone	Flavonoids	Flavanonols	76792-94-4	3	90870.5	77291.1	50562.7	66329.9	57018.3	62425.7	79123.2	47470.1	65530.2	-	-
Zmzp006646	317.066	302.043	316.058	C16H12O7	[M+H]+	Capillarisin	Others	Chromone	56365-38-9	3	15781.5	11818.9	12088.4	38547.6	45240	44615.4	14709.3	16267	23235.3	C08999	-
Cmxp003531	613.175	289.072	612.169	C27H32O16	[M+H]+	Okanin-4'-O-gentiobioside	Flavonoids	Chalcones	-	2	47893.6	33092.3	45711.5	28657.5	40437.5	33386.5	30822.8	46564	30822.8	-	-
pme1014	445.3	341.3	444.303	C31H40O2	[M+H]+	Menatetrenone (Vitamin K2)	Others	Vitamin	11032-49-8	3	157785	155187	211471	116200	173467	220614	279393	220662	365449	-	-
MWS0502	90.055	61.0281	89.0477	C3H7NO2	[M+H]+	β-Alanine	Amino acids and derivatives	Amino acids and derivatives	107-95-9	3	29437.8	39823.2	42369.1	9	9	9	26016.4	30722	42322.4	C00099	ko00240,ko00410,ko00640,ko00770,ko01100,ko01110,ko01240
Lmyn007622	331.249	157.123	332.256	C18H36O5	[M-H]-	9,10,18-Trihydroxystearic acid	Lipids	Free fatty acids	496-86-6	2	3189.68	2977.88	2682.05	9	9	9	3799.83	3987.15	5902.28	C19621	ko00073
MWSmce584	138.091	77.0387	137.084	C8H11NO	[M+H]+	L-Tyramine	Alkaloids	Alkaloids	51-67-2	3	557974	560560	730855	636462	614358	744813	434102	587343	732776	C00483	ko00350,ko00950,ko01100,ko01110,ko01240
MWS20143	287.055	153.019	286.048	C15H10O6	[M+H]+	Luteolin (5,7,3',4'-Tetrahydroxyflavone)	Flavonoids	Flavones	491-70-3	3	18629.1	17210.5	15938.2	14169.6	11544.8	12444.2	6514.59	11001.8	8677.53	C01514	ko00941,ko00944,ko01100,ko01110
Hmfn000531	175.025	87.0088	176.032	C6H8O6	[M-H]-	L-Ascorbic acid (Vitamin C)	Others	Vitamin	50-81-7	3	55138.3	95905.2	219196	110400	133009	115594	117662	78861.1	134251	C00072	ko00053,ko00480,ko01100,ko01110,ko01240
MWSmce195	327.152	188.079	326.152	C20H22O4	[M+H]+	Dehydrodiisoeugenol	Lignans and Coumarins	Lignans	2680-81-1	3	5691.21	6155.67	9459.68	8343.92	7482.84	8359.31	13806.8	9238.9	15751.2	C10650	-
pmp001201	162.113	79.1	161.105	C7H15NO3	[M+H]+	5-Aminocycloheptane-1,2,3-triol	Alkaloids	Alkaloids	-	3	16507.6	11863.8	22490.1	14259.1	20792.6	13419.4	18018.1	11619.4	19688.8	-	-
Zmdp000917	160.107	114.036	159.101	C6H13N3O2	[M+H]+	δ-Guanidinovaleric acid	Organic acids	Organic acids	462-93-1	3	53685.5	91231.1	55685.3	42910.9	87178.3	115362	49708.9	57170.6	81014.3	-	-
Lmyp008437	279.159	149.023	278.152	C16H22O4	[M+H]+	Dibutyl terephthalate	Phenolic acids	Phenolic acids	1962-75-0	3	1.0637e+06	1.52619e+06	1.4348e+06	854318	953961	763666	1.10522e+06	1.51347e+06	1.89174e+06	-	-
mws0258	132.102	86	131.095	C6H13NO2	[M+H]+	L-Isoleucine*	Amino acids and derivatives	Amino acids and derivatives	73-32-5	1	2.31151e+07	1.44505e+07	9.6871e+06	1.41685e+07	1.58828e+07	1.74863e+07	9.80166e+06	9.74073e+06	1.49928e+07	C00407	ko00280,ko00290,ko00460,ko00960,ko00966,ko00970,ko01100,ko01110,ko01210,ko01230,ko02010
Lmhn003074	309.06	193.05	310.069	C14H14O8	[M-H]-	Feruloylmalic acid	Phenolic acids	Phenolic acids	-	3	11609.8	7489.11	8881.73	6894.39	9	3452.89	11551.3	6807.11	8881.73	-	-
MWS20033	333.207	289.22	334.214	C20H30O4	[M-H]-	20-Carboxyarachidonic Acid	Lipids	Free fatty acids	79551-84-1	3	9	9	9	1764.24	2072.19	3009.32	1594.25	2665.03	2595.02	-	-
mws2104	193.072	99.01	194.079	C7H14O6	[M-H]-	D-Pinitol	Others	Saccharides	10284-63-6	3	235583	272863	281124	157607	171637	105313	95170.3	146954	163180	C03844	-
Lhbp111734	361.163	137.059	360.157	C20H24O6	[M+H]+	Isolariciresinol	Lignans and Coumarins	Lignans	548-29-8	1	173575	144227	160030	93560.1	103877	109849	96493.2	124006	163693	-	-
mws0192	117.019	73	118.027	C4H6O4	[M-H]-	Succinic acid*	Organic acids	Organic acids	110-15-6	3	3.17439e+07	2.31727e+07	3.29958e+07	4.63586e+07	4.91646e+07	4.77531e+07	4.44645e+07	4.36544e+07	2.65766e+07	C00042	ko00020,ko00190,ko00250,ko00310,ko00350,ko00360,ko00620,ko00630,ko00640,ko00650,ko00760,ko00920,ko01100,ko01110,ko01200
Lmmp003817	535.108	287.055	534.101	C24H22O14	[M+H]+	Kaempferol-3-O-(6''-malonyl)glucoside*	Flavonoids	Flavonols	-	3	145144	119774	104432	76890.1	79903.4	56075.8	103331	59390.4	81215.4	-	-
pme3285	275.091	139	274.084	C15H14O5	[M+H]+	Afzelechin (3,5,7,4'-Tetrahydroxyflavan)	Flavonoids	Flavanols	2545-00-8	3	10975.4	18548.2	9556.16	14763	14102.5	14936	19555	15795	26841	C09320	ko00941,ko01110
Lmmp002995	713.15	303.06	712.149	C30H32O20	[M+H]+	Quercetin-7-O-(2''-malonyl)glucosyl-5-O-glucoside	Flavonoids	Flavonols	-	3	10340.2	10545.5	5148.43	6910.35	13089	10545.5	10593.5	6032.17	8810.28	-	-
mws0248	243.062	110	244.07	C9H12N2O6	[M-H]-	Uridine	Nucleotides and derivatives	Nucleotides and derivatives	58-96-8	3	25057.6	41239.2	33104.6	39824.4	38721.8	48765.1	36775.9	27335.4	47559.6	C00299	ko00240,ko01100,ko02010
pmb0108	375.2	137.1	374.1	C19H18O8	[M+H]+	Feruloyl syringic acid	Phenolic acids	Phenolic acids	-	3	63645.5	61992.5	68047.8	48147.3	51248	66145	59339	69498.4	39472.7	-	-
Lmbn004847	179.071	146.038	180.079	C10H12O3	[M-H]-	4-Methoxyphenylpropionic acid	Phenolic acids	Phenolic acids	-	3	10482	11205.7	8267.01	14215	11956.5	9771.18	11956.5	20199	14195.8	-	-
pmb0889	279.232	95.1	278.225	C18H30O2	[M+H]+	Punicic acid (9Z,11E,13Z-octadecatrienoic acid)	Lipids	Free fatty acids	544-72-9	3	472717	330876	427886	380854	384830	440626	324446	372489	541870	C08364	-
Lmhn002926	279.05	163.04	280.058	C13H12O7	[M-H]-	p-Coumaroylmalic acid	Phenolic acids	Phenolic acids	-	3	9032.83	13013.9	17415.7	21940.8	20177.2	19518.9	21400.2	32453.5	19783.1	-	-
pmb0490	235.144	147.044	234.137	C13H18N2O2	[M+H]+	p-Coumaroylputrescine	Alkaloids	Phenolamine	34136-53-3	3	16055.4	45886	50139.3	34666.8	24652.1	25579.3	28456.4	36734	50002.7	C18326	ko00330,ko01100
MWSmce040	153.05	65.0376	152.047	C8H8O3	[M+H]+	Isovanillin	Phenolic acids	Phenolic acids	621-59-0	3	91783.5	94133.3	92967.3	92116.5	105282	102628	79925.3	53944.6	47332.6	-	-
mws0124	247.108	130	246.101	C13H14N2O3	[M+H]+	N-(3-Indolylacetyl)-L-alanine	Amino acids and derivatives	Amino acids and derivatives	57105-39-2	3	11526.9	5289.78	7021.26	8758.5	9711.03	10593.5	7902.27	6133.16	4381	-	-
mws4175	175.025	85.0288	176.032	C6H8O6	[M-H]-	D-Glucurono-6,3-lactone	Others	Saccharides	32449-92-6	3	33882.3	12836.9	24049	44146	37657.3	36766	32361.6	59032.2	50051.1	C02670	ko00053,ko01100
MWSmce526	161.091	143.081	160.085	C6H12N2O3	[M+H]+	Daminozide	Alkaloids	Alkaloids	1596-84-5	3	35235.4	41739.5	64703.8	24947.2	26563.3	25479.8	48095.3	32525.1	28189	C10996	-
pmb2791	309.207	209.1	310.1	C18H30O4	[M-H]-	9-Hydroperoxy-10E,12,15Z-octadecatrienoic acid	Lipids	Free fatty acids	111004-08-1	3	8105.53	11815.9	11689	30847	15279.9	14906.1	30487.6	16951.2	28746.5	C16321	ko00592,ko01110
pmn001382	515.12	353.088	516.127	C25H24O12	[M-H]-	Isochlorogenic acid A*	Phenolic acids	Phenolic acids	2450-53-5	3	22429.1	29421.8	37619.1	29401.3	41622.2	45541.7	14169	20259.1	25837.2	-	-
pmn001384	515.12	353.088	516.127	C25H24O12	[M-H]-	Isochlorogenic acid C*	Phenolic acids	Phenolic acids	57378-72-0	3	22429.1	29421.8	37619.1	29401.3	41622.2	45541.7	14169	20259.1	25837.2	-	-
MWSmce706	129.065	56.0494	128.059	C5H8N2O2	[M+H]+	Cyclo(Ala-Gly)	Amino acids and derivatives	Amino acids and derivatives	4526-77-6	3	99923.4	84078.4	105889	94710.5	82377.9	71957.6	120487	69827.6	124640	-	-
pmp001270	494.324	184.073	493.317	C24H48NO7P	[M+H]+	LysoPC 16:1	Lipids	LPC	76790-27-7	3	99016.5	95052.2	101257	58423.7	117105	63020.1	116393	63357.4	101773	-	-
mws0355	441.083	169.02	442.09	C22H18O10	[M-H]-	Catechin gallate	Flavonoids	Flavanols	130405-40-2	3	9	19419.3	1492.98	5221.48	5966.98	5226.48	7493	8207.72	4484.99	-	-
pma1839	309.181	207.065	308.174	C16H24N2O4	[M+H]+	N-Sinapoylcadaverine	Alkaloids	Phenolamine	-	3	46284.1	82857.4	97248.2	13861.2	14389.5	4848.65	29368.3	17615.3	18776.6	-	-
mws1499	149.046	59.0131	150.053	C5H10O5	[M-H]-	D-Arabinose*	Others	Saccharides	10323-20-3	3	2.68456e+06	2.62256e+06	2.75907e+06	980610	2.81644e+06	2.7147e+06	678960	438674	403106	C00216	ko00040,ko00053
pmb2799	295.228	195.2	296.235	C18H32O3	[M-H]-	12,13-Epoxy-9-Octadecenoic Acid	Lipids	Free fatty acids	6799-85-5	3	8376.24	7643.73	8387.17	6890.38	6015.01	7418.17	4827.59	7926.27	9000.99	C14826	ko00591,ko01100
MA10039492	173.009	71.0341	174.016	C6H6O6	[M-H]-	Dehydroascorbic acid	Others	Vitamin	490-83-5	1	209469	174600	157355	143756	128108	188989	226096	228225	369650	C05422	ko00053,ko00480,ko01100
mws1051	400.14	251	399.145	C15H23N6O5S	[M+H]+	S-Adenosylmethionine	Amino acids and derivatives	Amino acids and derivatives	485-80-3	3	78699	97250.8	103179	40110	79785.8	66641.7	79283.2	71151.2	42348.1	-	-
pme2914	161.046	99.0501	162.053	C6H10O5	[M-H]-	3-Hydroxy-3-methylpentane-1,5-dioic acid	Amino acids and derivatives	Amino acids and derivatives	503-49-1	1	2.57455e+06	2.19544e+06	3.18368e+06	7.05861e+06	5.04909e+06	4.40788e+06	2.52152e+06	3.04653e+06	4.47855e+06	C03761	-
MWS2040	94.9808	79.9609	95.9881	CH4O3S	[M-H]-	Methanesulfonic acid	Organic acids	Organic acids	75-75-2	3	147750	181100	145374	54342.4	116582	113084	39027.5	62618.7	37283.8	C11145	ko00920,ko01100
Hmgp003086	639.192	331.081	638.184	C29H34O16	[M+H]+	Tricin-7-O-rutinoside*	Flavonoids	Flavones	-	3	21401.3	10640.9	13022.1	17513.5	21311.3	19500.9	64504.3	48737.1	90760.9	-	-
pmf0508	278.046	142	277.038	C9H7N7O2S	[M+H]+	Azathioprine	Nucleotides and derivatives	Nucleotides and derivatives	446-86-6	3	45273	50591	39047.4	16828.3	11236.9	21039.2	21010.1	40464.3	36485.2	C06837	-
pmb0687	725.208	415.6	724.2	C36H36O16	[M+H]+	Vitexin-7-O-(6''-cinnamoyl)glucoside	Flavonoids	Flavones	-	3	14303	3134.71	5330.47	6266.15	15556.3	9499.55	7378.91	7726.36	12574.9	-	-
Lmsn000381	341.109	89.0244	342.116	C12H22O11	[M-H]-	D-Maltose*	Others	Saccharides	69-79-4	1	2.34518e+06	3.29693e+06	3.07431e+06	3.51124e+06	2.35245e+06	4.03228e+06	4.70054e+06	3.15813e+06	2.57964e+06	C01971	-
pmb0623	625.176	607.1	624.169	C28H32O16	[M+H]+	Chrysoeriol-6-C-glucoside-7-O-glucoside	Flavonoids	Flavones	-	3	17048.7	5568.97	14189	17279.7	17985.9	18975.7	19880.3	14463	27374.9	-	-
NK10246260	162.055	116.049	161.048	C9H7NO2	[M+H]+	2,4-Dihydroxyquinoline	Alkaloids	Quinoline alkaloids	86-95-3	3	22872.4	34516.8	27329	23189	24896.6	17800.9	18791.4	28079.9	15366.4	C16716	-
Lmhp009384	679.39	263.237	678.383	C33H58O14	[M+H]+	1-Linoleoylglycerol-2,3-di-O-glucoside	Lipids	Glycerol ester	-	2	4283.89	3292.4	7084.37	7792.65	9349.55	9552	4266.04	3710.34	6708.58	-	-
Lmgp004959	639.192	331.082	638.185	C29H34O16	[M+H]+	Tricin-7-O-neohesperidoside*	Flavonoids	Flavones	53766-40-8	3	25978.8	14020.3	13976.7	24400.2	24777.7	22158.9	71572.3	56432.8	106163	-	-
MWS0552	239.202	223.026	240.209	C15H28O2	[M-H]-	Cis-10-Pentadecenoic Acid(C15: 1)	Lipids	Free fatty acids	84743-29-3	3	1.25724e+06	644913	1.07671e+06	619768	623208	954301	1.54669e+06	1.48089e+06	795008	-	-
MWSmce682	149.046	59.0141	150.053	C5H10O5	[M-H]-	DL-Xylose*	Others	Saccharides	25990-60-7	3	293542	393459	334751	2.38525e+06	482248	497389	1.86234e+06	1.00887e+06	1.97727e+06	-	-
Lmbp002962	209.047	194.024	208.037	C10H8O5	[M+H]+	Isofraxetin	Lignans and Coumarins	Coumarins	50656-75-2	3	37142.5	44487.2	29401	47545.9	56120	50805.5	20930.6	26162.6	39329.8	-	-
MWSslk135	193.051	147.045	192.042	C10H8O4	[M+H]+	7,8-Dihydroxy-4-methylcoumarin	Lignans and Coumarins	Coumarins	2107-77-9	3	23421.2	36218.2	30639.2	9	9	9	13263.1	20115.6	10741.1	-	-
pme0534	195.051	75.0095	196.058	C6H12O7	[M-H]-	Gluconic acid	Others	Saccharides	526-95-4	1	9.83736e+06	8.74716e+06	1.05375e+07	4.79187e+06	9.085e+06	9.44584e+06	5.29337e+06	2.98669e+06	3.21687e+06	C00257	ko00030,ko01100,ko01110,ko01200
mws0913	447.093	285.041	448.101	C21H20O11	[M-H]-	Kaempferol-3-O-galactoside (Trifolin)*	Flavonoids	Flavonols	23627-87-4	1	4.0755e+06	3.93234e+06	3.31397e+06	2.90402e+06	3.34178e+06	3.50819e+06	2.25037e+06	4.55556e+06	3.64877e+06	C12626	ko00944
pmb0608	549.124	301.4	548.117	C25H24O14	[M+H]+	Chrysoeriol-7-O-(6''-malonyl)glucoside	Flavonoids	Flavones	-	3	8911.34	10024.8	5732.29	5587.23	8399.61	2787.09	8743.28	4429.53	6012.03	-	-
mws1189	193.035	73	194.033	C6H10O7	[M-H]-	D-Galacturonic acid*	Others	Saccharides	685-73-4	3	2.03441e+06	2.66208e+06	2.89503e+06	2.67575e+06	678600	657668	1.70073e+06	1.70188e+06	851991	C00333	ko00040,ko00053,ko00520,ko01100,ko01240,ko02010
pme1086	306.077	143	307.084	C10H17N3O6S	[M-H]-	Glutathione reduced form	Amino acids and derivatives	Amino acids and derivatives	70-18-8	3	5432.17	10372.7	2542.69	16955.2	13342.7	11924.9	9055.41	5326.9	11137.9	C00051	ko00270,ko00480,ko01100,ko01240,ko02010
MWS3046	181.051	121.029	182.058	C9H10O4	[M-H]-	3-(3-Hydroxyphenyl)-3-hydroxypropanoic acid	Phenolic acids	Phenolic acids	3247-75-4	3	4706.88	7622.86	7622.86	12606.6	8575.36	8574.66	12449.3	18716.6	9525	-	-
MWSHY0056	581.186	273.076	580.179	C27H32O14	[M+H]+	Naringenin-7-O-Rutinoside(Narirutin)*	Flavonoids	Flavanones	14259-46-2	3	13271.6	6901.57	9725.24	9237.08	20927.8	21407.4	14857.6	16323.3	7739.64	C09793	-
Lmjp003090	385.113	223.06	384.106	C17H20O10	[M+H]+	Isofraxidin-7-O-glucoside	Lignans and Coumarins	Coumarins	483-91-0	3	17372.9	9	25211.6	61207.3	48711.5	44354.8	54982.3	25773.3	44820.4	-	-
pme2292	89.1073	72.0808	88.1	C4H12N2	[M+H]+	Putrescine	Alkaloids	Alkaloids	110-60-1	3	47765.9	54093.7	77820.5	28601.3	32829.5	46029.6	104180	72958.5	50051.3	C00134	ko00330,ko00472,ko00480,ko00960,ko01100,ko01110,ko02010
Cmsp002787	227.092	181.049	226.084	C11H14O5	[M+H]+	3,4'-Dihydroxy-3',5'-dimethoxypropiophenone	Phenolic acids	Phenolic acids	136196-47-9	3	44661.4	80299.3	94983.2	9	9	9	36498.6	34673.9	63869.9	-	-
MWSmce674	451.362	89.0588	450.35	C31H46O2	[M+H]+	Phylloquinone (Vitamin K1)	Others	Vitamin	84-80-0	3	5235.01	4931.25	8093.4	8062.38	10252.6	9563.8	3887.2	3257.7	6408.83	-	-
MWS5083	455.097	96.9685	456.105	C17H21N4O9P	[M-H]-	Flavin Single Nucleotide(FMN)	Nucleotides and derivatives	Nucleotides and derivatives	6184-17-4	2	177788	202121	219104	215888	176465	169582	274729	334780	149631	C00061	ko00190,ko00740,ko01100,ko01110,ko01240
Lmsn004797	451.125	167.035	452.132	C21H24O11	[M-H]-	3-Hydroxyphloretin-4'-O-glucoside	Flavonoids	Chalcones	-	1	1.43209e+06	1.38395e+06	1.60637e+06	1.24573e+06	837939	874916	3.55242e+06	1.6409e+06	3.51066e+06	-	-
Lmbp003668	419.097	287.054	418.09	C20H18O10	[M+H]+	Kaempferol-3-O-arabinoside	Flavonoids	Flavonols	-	3	294004	365032	281875	261158	9	273498	303991	630229	685710	-	-
MWSmce707	133.085	73.0645	132.079	C6H12O3	[M+H]+	Ethyl 3-hydroxybutyrate	Organic acids	Organic acids	5405-41-4	3	100134	61885.3	53107.5	65049.5	82720.3	101665	37843.4	18546.5	42074.8	-	-
MA10039641	341.109	89.0246	342.116	C12H22O11	[M-H]-	Lactobiose	Others	Saccharides	63-42-3	1	475644	327244	763496	1.43344e+06	593569	355106	1932012	2.13909e+06	939910	C00243	ko00052,ko01100,ko02010
mws0393	325.191	160	324.184	C20H24O2N2	[M+H]+	Quinine	Alkaloids	Quinoline alkaloids	130-95-0	3	6692.18	10417	13185.6	12421.5	12366.3	10580	5183.58	11784.6	8863.43	C06526	-
Lmtn003598	367.14	205.08	368.147	C18H24O8	[M-H]-	3-Prenyl-4-O-glucosyloxy-4-hydroxybenzoic acid	Phenolic acids	Phenolic acids	-	3	7902.98	8470.43	6259.59	9384.25	5466.62	11733.8	17328.2	11728.8	7842.2	-	-
pmb0764	144.048	113.2	143.041	C6H9NOS	[M+H]+	4-Methyl-5-thiazoleethanol	Others	Others	137-00-8	3	14777.2	15458.7	29380.7	40230.5	35251.5	27963	17567.4	29450.5	14373.9	C04294	ko00730,ko01100,ko01240
mws0046	579.172	271.062	580.179	C27H32O14	[M-H]-	Naringenin-7-O-Neohesperidoside(Naringin)*	Flavonoids	Flavanones	10236-47-2	3	21527.5	15658.7	7032.81	22798.8	25831	33438.5	35279.1	14948.4	28707.2	C09789	ko00941
pmb3000	503.12	341.1	504.127	C24H24O12	[M-H]-	Chrysoeriol-7-O-(6''-acetyl)glucoside	Flavonoids	Flavones	-	3	11739.7	10796.2	6303.15	9	9	9	6163.08	10977.2	5515.65	-	-
Hmqp006023	326.274	309.27	324.266	C20H36O3	[M+H]+	Ethyl 9-Hydroxy-10,12-octadecadienoic acid	Lipids	Free fatty acids	-	3	31348.5	29840.5	36709.6	23346.2	24557.3	30892.6	52243	25538	60647.1	-	-
mws0983	326.305	62.065	325.298	C20H39NO2	[M+H]+	N-Oleoylethanolamine	Alkaloids	Alkaloids	111-58-0	2	212864	208004	258843	169293	177940	211330	347441	176755	425089	C20792	-
mws2608	222.097	84.0451	221.09	C8H15NO6	[M+H]+	N-Acetyl-D-galactosamine	Others	Saccharides	1811-31-0	3	152874	255421	201907	366675	420011	308396	77786.1	188063	164357	C01132	ko00052,ko01100
MWSHY0060	459.092	139.039	458.085	C22H18O11	[M+H]+	Epigallocatechin-3-gallate	Flavonoids	Flavanols	989-51-5	3	780.108	28373	8266.72	2987.96	2928.93	5231.47	9027.01	3774.52	6648.68	C09731	-
Hmcp005575	627.153	303.05	626.148	C27H30O17	[M+H]+	Quercetin-5,4'-di-O-glucoside	Flavonoids	Flavonols	-	3	14692.9	20698.7	8750.33	20333.4	16913	22330.4	17184.1	22915.9	9535.04	-	-
Lmyp003857	753.13	287.056	752.122	C35H28O19	[M+H]+	Kaempferol-3-O-(2'',6''-digalloyl)glucoside	Flavonoids	Flavonols	-	3	13195.3	13846.3	4334.71	11547.2	16855.8	12948.4	11641.2	17098.1	7294.98	-	-
Lmsp004166	611.161	303.052	610.153	C27H30O16	[M+H]+	Quercetin-3-O-glucoside-7-O-rhamnoside*	Flavonoids	Flavonols	-	3	31030.5	18353.7	36073.9	36914.9	32011.2	39404.2	70437	55827.9	120155	-	-
pme3186	169	79	169.998	C3H7O6P	[M-H]-	DL-Glyceraldehyde-3-phosphate	Organic acids	Organic acids	591-59-3	3	68716.7	69827.8	73145.1	132162	94136.8	76980.7	347749	237930	146451	C00661	-
Lmcp007008	281.117	190.064	280.11	C18H16O3	[M+H]+	7-Methoxy-2-(2-Phenylethyl)Chromone	Others	Chromone	-	3	2920.23	954.448	812.7	1498.66	6457.17	4240.36	1471.09	2185.75	3403.89	-	-
mws1593	665.215	161	666.222	C24H42O21	[M-H]-	D-Maltotetraose	Others	Saccharides	34612-38-9	3	6821.99	8220.98	4978.22	4977.21	9284.96	6221.21	2498.5	6221.22	4953.71	C02052	-
Lmlp003161	265.155	177.062	264.147	C14H20N2O3	[M+H]+	N-Feruloylputrescine	Alkaloids	Phenolamine	501-13-3	3	51043.8	106097	73282.1	58507	47002.1	64727.4	24287.6	62892.5	50149.5	C10497	ko00330,ko01100
pme0195	120.02	62	121.02	C3H7NO2S	[M-H]-	L-Cysteine	Amino acids and derivatives	Amino acids and derivatives	52-90-4	3	73103.9	38442.9	83337.9	85723.4	77327.4	86681.2	28528.4	71154.6	47572.4	C00097	ko00260,ko00270,ko00311,ko00332,ko00430,ko00460,ko00480,ko00730,ko00770,ko00920,ko00970,ko01100,ko01110,ko01200,ko01230,ko01240,ko04122
MWSmce119	175.115	70.064	174.112	C6H14N4O2	[M+H]+	L-Arginine	Amino acids and derivatives	Amino acids and derivatives	74-79-3	1	1.40619e+07	1.57643e+07	3.89675e+07	2.22768e+07	2.77206e+07	1.86853e+07	2.31077e+07	1.91133e+07	4.21985e+07	C00062	ko00220,ko00261,ko00330,ko00472,ko00970,ko01100,ko01110,ko01230,ko02010
Lmmp010562	391.284	149.023	390.277	C24H38O4	[M+H]+	Diisooctyl Phthalate*	Phenolic acids	Phenolic acids	27554-26-3	3	1.21472e+06	1.26979e+06	1.04893e+06	817052	521825	412917	750976	792731	297596	C14577	-
ML10171848	147.03	85.0291	148.037	C5H8O5	[M-H]-	D-Arabinono-1,4-lactone*	Others	Saccharides	2782-09-4	1	155172	133935	27463.9	223029	251454	246639	306441	155110	144366	C00652	ko00053
pmb3079	300.049	96.9	301.056	C8H16NO9P	[M-H]-	N-Acetyl-D-glucosamine-1-phosphate	Others	Saccharides	6866-69-9	3	14425.5	21172	33529.8	19317.6	36060.4	42401.7	91081.6	45176.1	43660.7	C04256	-
Lmwp011196	391.284	149.023	390.277	C24H38O4	[M+H]+	Bis(2-ethylhexyl)phthalate*	Phenolic acids	Phenolic acids	117-81-7	3	1.14882e+06	1.12883e+06	1.05622e+06	837499	566406	447532	765627	857879	296855	C03690	-
Zmpn000638	130.05	88.0413	131.07	C4H9N3O2	[M-H]-	3-Guanidinopropionic acid	Organic acids	Organic acids	353-09-3	3	12253.4	16574.8	19802.5	11960.1	12838.4	15865.6	21026.7	12049	8304.46	C03065	-
Lmyp003387	192.065	146.06	191.058	C10H9NO3	[M+H]+	2-Oxo-3,4-dihydro-1H-quinoline-3-carboxylic acid	Alkaloids	Quinoline alkaloids	246867-17-4	3	14938	14996.4	19975	31345	21099.5	45428.5	21496.1	8812.78	11424	-	-
Xmsn002700	465.125	303.051	466.111	C21H22O12	[M-H]-	Taxifolin-3'-O-glucoside	Flavonoids	Flavanonols	31106-05-5	3	1.76349e+06	1.82649e+06	1.48097e+06	561364	2.32328e+06	2.43974e+06	1.46719e+06	2.23179e+06	758208	-	-
