# Supplementary material for: Integrated transcriptome and metabolome analysis reveals the regulation of phlorizin synthesis in Lithocarpus polystachyus under nitrogen fertilization
Source: BMC Plant Biol. 2024 May 6;24:366. doi: 10.1186/s12870-024-05090-9 (PMC11071233; doi:10.1186/s12870-024-05090-9)
Supplement: Supplementary file 3 — Supplementary Material 3 [file 12870_2024_5090_MOESM3_ESM.xlsx]

## Sheet: Sheet1
Table S3 Differentially metabolites in different treatment groups
Index	Q1 (Da)	Q3 (Da)	Molecular weight (Da)	Formula	Ionization model	Compounds	Class I	Class II	CAS	Level	CK1	CK2	CK3	DZ1	DZ2	DZ3	QC01	QC02	QC03	cpd_ID	kegg_map	CK_vs_DZ_VIP	CK_vs_DZ_P-value	CK_vs_DZ_Fold_Change	CK_vs_DZ_Log2FC	CK_vs_DZ_Type
pmb0865	518.324	184.073	517.317	C26H48NO7P	[M+H]+	LysoPC 18:3(2n isomer)	Lipids	LPC	-	2	2.2105e+06	2.20168e+06	2.63222e+06	4.60309e+06	5.11368e+06	5.27139e+06	3.41644e+06	3.41192e+06	3.37888e+06	-	-	1.29928	0.000740197	2.12767	1.08927	up
pme1975	103.004	59	104.06	C3H4O4	[M-H]-	Malonic acid	Organic acids	Organic acids	141-82-2	3	1.34792e+06	1.76003e+06	1.46915e+06	1.09937e+07	2.95736e+06	2.98579e+06	3.80843e+06	3.77174e+06	3.74298e+06	C00383	ko00061,ko00240,ko00410,ko01100,ko01212	1.03259	0.263151	3.70034	1.88766	up
Lmyp004407	595.145	287.055	594.137	C30H26O13	[M+H]+	Kaempferol-3-O-(2''-p-Coumaroyl)galactoside*	Flavonoids	Flavonols	-	1	1.26507e+06	1.11807e+06	1.20937e+06	101764	120200	120419	535857	536853	545910	-	-	1.32016	0.00128774	0.0953045	-3.39131	down
MWS5238	165.091	91.0546	164.084	C10H12O2	[M+H]+	4-Phenylbutyric acid	Organic acids	Organic acids	1821-12-1	3	146874	125110	155320	264286	316988	302043	152665	152802	156186	-	-	1.28811	0.00279627	2.06719	1.04767	up
Xmbp007290	595.144	287.056	594.137	C30H26O13	[M+H]+	Castanoside A [Kaempferol-3-O-(6''-p-coumaroyl)mannoside]	Flavonoids	Flavones	-	2	48832.1	52210.4	47426.8	17580.2	9	9	21227.4	21741.4	21722.6	-	-	1.01773	0.0136161	0.118531	-3.07666	down
pmb2640	199.17	199.17	200.178	C12H24O2	[M-H]-	Dodecanoic acid (Lauric acid)	Lipids	Free fatty acids	143-07-7	3	183603	219573	246175	39613.5	35451.6	38289	183338	186287	181118	C02679	ko00061,ko01100,ko01110	1.31512	0.00988422	0.174565	-2.51816	down
Lmhp010040	504.308	363.289	503.301	C25H46NO7P	[M+H]+	LysoPE 20:3	Lipids	LPE	-	3	9	9	9	23197.1	25443.4	23480.2	22198.2	21550.4	21428.5	-	-	1.32228	0.000862773	2671.13	11.3832	up
pme3034	131.035	69.033	132.042	C5H8O4	[M-H]-	Ethylmalonic acid	Organic acids	Organic acids	601-75-2	3	30768.5	30613.4	29993.4	13842.1	13733.5	9621.72	27847.5	28390.2	27201.7	-	-	1.27937	0.00484438	0.407083	-1.29661	down
Lmyn003971	521.203	359.149	522.21	C26H34O11	[M-H]-	Dihydrodehydrodiconiferyl alcohol-4-O-glucoside*	Lignans and Coumarins	Lignans	-	3	46487.2	64275.1	54349.8	9	9	9	52375.4	52523.8	50509.2	-	-	1.32207	0.00863346	0.000163525	-12.5782	down
Lmhp008589	476.277	335.258	475.27	C23H42NO7P	[M+H]+	LysoPE 18:3(2n isomer)	Lipids	LPE	-	1	405205	453901	473892	1.18322e+06	1.36588e+06	1.26928e+06	802360	794674	829465	-	-	1.31294	0.00147606	2.86451	1.51829	up
Zmzn000078	168.988	78.9583	169.998	C3H7O6P	[M-H]-	Dihydroxyacetone phosphate	Others	Saccharides	57-04-5	3	81832.8	125814	126542	280673	247307	253714	269616	257727	265893	C00111	ko00010,ko00040,ko00051,ko00052,ko00561,ko00562,ko00564,ko00640,ko00710,ko00760,ko01100,ko01110,ko01200,ko01230	1.24987	0.00188585	2.33907	1.22594	up
Hmln002806	335.077	179.03	336.085	C16H16O8	[M-H]-	5-O-Caffeoylshikimic acid	Phenolic acids	Phenolic acids	180981-12-8	1	144766	96925.2	115663	19310.1	23267	23906.1	109721	107284	104053	C10434	ko00940,ko00941,ko00945,ko01100,ko01110	1.30537	0.019101	0.186043	-2.4263	down
Lmbn005443	293.212	235.172	294.219	C18H30O3	[M-H]-	13-KODE; (9Z,11E)-13-Oxooctadeca-9,11-dienoic acid*	Lipids	Free fatty acids	54739-30-9	3	9	9	9	1490.96	1233.86	691.467	3573.15	3710.15	3519.3	C14765	ko00591	1.31599	0.0408562	126.529	6.98333	up
pme0376	271.061	151	272.068	C15H12O5	[M-H]-	Naringenin (5,7,4'-Trihydroxyflavanone)*	Flavonoids	Flavanones	480-41-1	1	111556	133194	137148	360386	320500	346575	391500	404222	381687	C00509	ko00941,ko00943,ko01100,ko01110	1.30814	0.000243112	2.69041	1.42783	up
pmp000172	477.139	315.08	476.132	C23H24O11	[M+H]+	5,2'-Dihydroxy-7,8-dimethoxyflavone glycosides	Flavonoids	Flavones	-	1	110036	126440	144731	265746	293305	296697	193710	188760	199960	-	-	1.29332	0.000352273	2.24484	1.16661	up
Zmdp000376	130.091	84.0806	129.09	C5H11N3O	[M+H]+	4-Guanidinobutanal	Others	Aldehyde compounds	-	3	933219	910399	970439	1.85704e+06	1.93563e+06	1.9332e+06	1.14278e+06	1.15674e+06	1.21403e+06	-	-	1.31961	2.01044e-05	2.03474	1.02484	up
pmb0854	518.324	184.073	517.317	C26H48NO7P	[M+H]+	LysoPC 18:3	Lipids	LPC	-	2	2.4623e+06	2.48267e+06	3.05122e+06	5.32493e+06	5.67011e+06	6.18538e+06	3.78916e+06	3.96915e+06	3.72491e+06	-	-	1.29304	0.000855108	2.14858	1.10338	up
Zmbp002538	205.097	146.061	204.09	C11H12N2O2	[M+H]+	1-Methoxy-indole-3-acetamide	Alkaloids	Plumerane	-	1	1.19602e+07	1.1021e+07	1.12938e+07	2.32446e+07	2.51885e+07	2.53065e+07	1.20368e+07	1.28409e+07	1.22997e+07	-	-	1.31644	0.000703564	2.15141	1.10528	up
pma0702	558.281	207.065	557.274	C29H39N3O8	[M+H]+	N1,N8-Bis(sinapoyl)spermidine	Alkaloids	Phenolamine	-	3	2.95244e+06	3.34621e+06	3.60861e+06	1.49157e+06	1.58055e+06	1.5649e+06	2.50635e+06	2.40289e+06	2.58481e+06	C21170	-	1.3055	0.0103796	0.468043	-1.09529	down
mws1496	290.175	124	289.168	C17H23NO3	[M+H]+	Hyoscyamine	Alkaloids	Tropan alkaloids	101-31-5	3	154250	166772	133775	434313	369203	441161	233176	234907	219394	C02046	ko00960,ko01100,ko01110	1.30364	0.00290251	2.73678	1.45248	up
pmb0818	206.1	147.5	205.074	C11H11NO3	[M+H]+	Methoxyindoleacetic acid	Alkaloids	Plumerane	3471-31-6	3	120091	132753	126848	257949	285235	286237	177649	189946	178480	C05660	ko00380	1.31365	0.00131717	2.18446	1.12728	up
pmn001695	371.098	249.063	372.106	C16H20O10	[M-H]-	Trihydroxycinnamoylquinic acid	Phenolic acids	Phenolic acids	-	1	3.91762e+06	4.10823e+06	3.92746e+06	1.4694e+06	1.46428e+06	1.50979e+06	4.0702e+06	3.78918e+06	3.85078e+06	-	-	1.32143	0.00033919	0.371735	-1.42765	down
pmp000587	535.108	287.05	534.101	C24H22O14	[M+H]+	Luteolin-7-O-(6''-malonyl)glucoside*	Flavonoids	Flavones	-	3	1.6614e+06	1.73317e+06	1.89999e+06	177470	185739	212491	1.24686e+06	1.19807e+06	1.29265e+06	C10103	-	1.31984	0.00165611	0.108734	-3.20112	down
mws1078	138.055	92.1	137.048	C7H7NO2	[M+H]+	Anthranilic Acid	Phenolic acids	Phenolic acids	118-92-3	3	57156.5	111393	52585.4	112074	151143	217355	85988.4	81372.1	79994.3	C00108	ko00380,ko00400,ko00998,ko01058,ko01100,ko01110,ko01230	1.05104	0.0876967	2.1732	1.11982	up
Hmqp006235	516.304	184.073	515.297	C26H46NO7P	[M+H]+	LysoPC 18:4	Lipids	LPC	-	3	4720.4	2955.61	5257.84	12070.7	18461.8	18668.7	12773.4	12356.8	11836.5	-	-	1.25299	0.0222056	3.80406	1.92754	up
Lmhp008801	476.277	335.258	475.27	C23H42NO7P	[M+H]+	LysoPE 18:3	Lipids	LPE	-	2	499608	546187	608646	1.38097e+06	1.46804e+06	1.45784e+06	839448	789124	850722	-	-	1.31195	3.44989e-05	2.6032	1.38029	up
mws0097	357.134	151	358.142	C20H22O6	[M-H]-	Pinoresinol*	Lignans and Coumarins	Lignans	487-36-5	1	229458	229945	236265	91542.8	85888.6	88236.4	258891	256746	239992	C05366	ko00998,ko01100,ko01110	1.32108	1.87486e-06	0.381889	-1.38877	down
MWS0811	130.086	84.0818	129.079	C6H11NO2	[M+H]+	L-Pipecolic Acid	Organic acids	Organic acids	3105-95-1	1	66046.2	58416.8	65110.8	147466	176973	171599	120855	125014	131234	C00408	ko00310,ko00960,ko01100,ko01110	1.30923	0.00517985	2.61659	1.38769	up
Lmyn001269	609.146	285.039	610.154	C27H30O16	[M-H]-	Kaempferol-3-O-sophoroside	Flavonoids	Flavonols	19895-95-5	3	400264	503521	477768	1.61551e+06	1.38437e+06	1.29856e+06	1.30154e+06	1.26705e+06	1.1974e+06	C12634	ko00944	1.30389	0.00527827	3.11131	1.63752	up
Hmln002199	505.101	300.033	506.107	C23H22O13	[M-H]-	Quercetin-3-O-(6''-O-acetyl)galactoside	Flavonoids	Flavonols	-	2	199792	227591	214203	44592.9	28146.3	20478.1	226660	219608	239048	-	-	1.28868	7.68775e-05	0.145292	-2.78297	down
Hmmp001310	188.071	118.065	187.063	C11H9NO2	[M+H]+	3-Indoleacrylic acid	Alkaloids	Plumerane	1204-06-4	1	2.53935e+06	2.40889e+06	2.44749e+06	5.10052e+06	5.84662e+06	5.16382e+06	2.79327e+06	2.74742e+06	2.97943e+06	C21283	-	1.31287	0.00566845	2.17841	1.12328	up
MWS0728	361.201	315.196	360.194	C21H28O5	[M+H]+	Aldosterone	Steroids	Steroid	52-39-1	3	25090.8	24553.8	36235.5	9	9	9	19957.9	18724.3	18375.4	C01780	ko01100	1.32168	0.0172453	0.000314392	-11.6351	down
pme0434	577.135	407.079	578.142	C30H26O12	[M-H]-	Procyanidin B2	Tannins	Proanthocyanidins	29106-49-8	1	633767	677177	664477	1.39883e+06	1.42848e+06	1.26527e+06	1.47592e+06	1.3513e+06	1.45655e+06	C17639	-	1.31311	0.00322607	2.07175	1.05085	up
Xmbp008275	741.182	455.138	740.174	C39H32O15	[M+H]+	Castanoside B [Kaempferol-3-O-(4'',6''-di-p-coumaroyl)mannoside]	Flavonoids	Flavonols	-	1	1.45821e+06	1.3938e+06	1.67823e+06	9	30852	22249.4	603639	554347	601762	-	-	1.0359	0.00303176	0.0117236	-6.41445	down
Lmbn004790	209.082	179.035	210.089	C11H14O4	[M-H]-	Methyl 3-(3-hydroxy-4-methoxyphenyl)propanoate*	Phenolic acids	Phenolic acids	129150-61-4	3	26113	44018.5	32806.5	2992.64	9	2198.89	24655.5	22377	23157.8	-	-	1.00653	0.0221605	0.050521	-4.30697	down
MWS5164	203.15	70.0653	202.143	C8H18N4O2	[M+H]+	N,N'-Dimethylarginine;SDMA*	Amino acids and derivatives	Amino acids and derivatives	30344-00-4	3	720789	717070	175035	1.49548e+06	1.60576e+06	1.85299e+06	1.0523e+06	1.1617e+06	1.09878e+06	-	-	1.06727	0.0109003	3.07164	1.61901	up
Hmgp002327	188.071	118.06	187.063	C11H9O2N	[M+H]+	3-amino-2-naphthoic acid	Alkaloids	Alkaloids	-	1	2.06774e+06	2.02853e+06	2.34902e+06	4.48526e+06	5.20099e+06	4.97491e+06	2.50679e+06	2.74354e+06	2.53293e+06	-	-	1.30677	0.0016538	2.27471	1.18568	up
pmn001647	865.198	713.155	866.206	C45H38O18	[M-H]-	Procyanidin C2	Tannins	Proanthocyanidins	37064-31-6	3	119270	147779	124234	264185	270312	293279	322735	291987	311482	-	-	1.29809	0.000309477	2.11554	1.08103	up
mws0282	203.083	116.051	204.09	C11H12N2O2	[M-H]-	L-Tryptophan	Amino acids and derivatives	Amino acids and derivatives	73-22-3	1	738293	712119	740099	1.67e+06	1.51021e+06	1.47056e+06	1.49436e+06	1.54822e+06	1.39895e+06	C00078	ko00260,ko00380,ko00400,ko00901,ko00966,ko00970,ko00998,ko01100,ko01110,ko01210,ko01230,ko01240	1.3146	0.00472493	2.12315	1.0862	up
Lmbp002309	371.102	209.048	370.126	C17H22O9	[M+H]+	Sinapaldehyde-4-O-Glucoside	Phenolic acids	Phenolic acids	154461-65-1	3	86108.6	86678.8	87153.3	38137.4	38936.6	50544.3	60369	54225.6	57649.7	-	-	1.28163	0.00788654	0.490952	-1.02635	down
Zmdp000972	136.042	91.0537	135.035	C4H9NO2S	[M+H]+	S-Methyl-L-cysteine	Amino acids and derivatives	Amino acids and derivatives	1187-84-4	3	466474	488664	449301	722879	985150	1.11245e+06	575732	533970	518715	C22040	ko02010	1.23518	0.0529796	2.00826	1.00595	up
Lmsn003297	449.109	287.056	450.116	C21H22O11	[M-H]-	3,4,2',4',6'-Pentahydroxychalcone-4'-O-glucoside	Flavonoids	Chalcones	-	1	5.6275e+06	5.89721e+06	6.21478e+06	1.49553e+07	1.37408e+07	1.35853e+07	1.1929e+07	1.28728e+07	1.32756e+07	C16408	ko00941	1.31618	0.000894887	2.38347	1.25306	up
mws0677	219.113	160	218.106	C12H14N2O2	[M+H]+	N-Acetyl-5-hydroxytryptamine	Alkaloids	Plumerane	1210-83-9	1	966831	1.10956e+06	1.17768e+06	2.46528e+06	2.71835e+06	2.58346e+06	1.78592e+06	1.63394e+06	1.62021e+06	C00978	ko00380,ko01100,ko01110	1.30773	0.000114704	2.38688	1.25513	up
mws0836	577.135	425.1	578.142	C30H26O12	[M-H]-	Procyanidin B1	Tannins	Proanthocyanidins	20315-25-7	1	3.22634e+06	3.37889e+06	3.57883e+06	7.33903e+06	6.96041e+06	6.4178e+06	7.50756e+06	7.30908e+06	8.12965e+06	-	-	1.30952	0.0023772	2.03428	1.02452	up
Lmcp006876	251.107	91.0543	250.099	C17H14O2	[M+H]+	8-(Benzyloxy)-1-Naphthol	Others	Others	-	3	19565.3	10893	13311.5	81801	97566.6	79275.9	39230.3	42914	43874.3	-	-	1.29586	0.0020314	5.90917	2.56296	up
pme2960	273.076	153	272.068	C15H12O5	[M+H]+	Naringenin chalcone; 2',4,4',6'-Tetrahydroxychalcone*	Flavonoids	Chalcones	73692-50-9	1	253428	217665	220314	1.09475e+06	1.21274e+06	1.16886e+06	491122	448973	440409	C06561	ko00941,ko01100,ko01110	1.31909	0.000500964	5.02793	2.32996	up
pmn001687	295.046	163.042	296.053	C13H12O8	[M-H]-	Cis-Coutaric acid	Phenolic acids	Phenolic acids	67920-37-0	1	690924	677639	722600	1.70088e+06	1.38443e+06	1.35589e+06	1.97199e+06	1.81843e+06	1.75788e+06	-	-	1.29658	0.0181612	2.1238	1.08665	up
Hmhp001812	282.12	136.06	281.112	C11H15N5O4	[M+H]+	2'-O-Methyladenosine	Nucleotides and derivatives	Nucleotides and derivatives	2140-79-6	3	46933.4	32119.1	40076	87631.8	84551.4	94191.3	50340.3	45739	51212.8	-	-	1.27377	0.00129002	2.23602	1.16094	up
Zmjp000182	189.134	70.0652	188.127	C7H16N4O2	[M+H]+	N-Monomethyl-L-arginine*	Amino acids and derivatives	Amino acids and derivatives	17035-90-4	3	1.16744e+06	1.28415e+06	1.46232e+06	2.9091e+06	3.53731e+06	3.81816e+06	2.31399e+06	2.26475e+06	2.06309e+06	C03884	-	1.29257	0.0101084	2.62259	1.39099	up
MWSmce668	505.994	158.926	506.996	C10H16N5O13P3	[M-H]-	ATP; Adenosine 5'-Triphosphate	Nucleotides and derivatives	Nucleotides and derivatives	56-65-5	2	19007.2	26182.9	22110.5	53914.2	55468	78306.2	65703.9	72950.8	65747	C00002	ko00190,ko00195,ko00230,ko00908,ko00998,ko01100,ko01110,ko01240	1.26781	0.0297759	2.78881	1.47965	up
Lmdn004267	357.134	151.044	358.142	C20H22O6	[M-H]-	Epipinoresinol*	Lignans and Coumarins	Lignans	24404-50-0	1	221302	212029	207629	75816.5	64130.9	78451.4	220860	209906	237019	-	-	1.31252	2.03533e-05	0.340737	-1.55327	down
pmb2826	147.03	87.0081	148.037	C5H8O5	[M-H]-	L-Citramalic acid	Organic acids	Organic acids	6236-09-5	1	9	9	9	256554	51331.9	74801	476036	423838	434167	C02614	ko00660,ko01100	1.31521	0.188087	14173.6	13.7909	up
mws0066	315.051	151	316.058	C16H12O7	[M-H]-	Isorhamnetin; 3'-Methoxy-3,4',5,7-Tetrahydroxyflavone	Flavonoids	Flavonols	480-19-3	1	14167.6	13393.1	13951.8	32852.1	30932	26697.7	28740.3	27001.8	30599.5	C10084	-	1.30449	0.0111999	2.17963	1.12408	up
Lmyp004318	595.145	287.056	594.137	C30H26O13	[M+H]+	Kaempferol-3-O-(6''-p-Coumaroyl)galactoside*	Flavonoids	Flavonols	-	1	1.35116e+06	1.20825e+06	1.26862e+06	108599	103326	134096	602787	592787	535244	-	-	1.31873	0.000771402	0.0903913	-3.46767	down
pme0243	131.035	87.045	132.042	C5H8O4	[M-H]-	Glutaric acid	Organic acids	Organic acids	110-94-1	3	570715	609170	642934	168158	148348	164369	593859	613089	539035	C00489	ko00071,ko00310,ko01100	1.31831	0.00107591	0.263808	-1.92244	down
pme3009	175.024	99	174.016	C6H6O6	[M+H]+	Trans-Citridic acid	Organic acids	Organic acids	4023-65-8	3	254380	303144	235002	9	9	9	420054	368309	390539	C02341	ko00660,ko01100	1.32221	0.00583701	3.40683e-05	-14.8412	down
pmb0864	426.262	285.242	425.254	C19H40NO7P	[M+H]+	LysoPE 14:0	Lipids	LPE	-	3	5847.11	6015.74	7118.87	12439.9	17662.1	19420.4	10793.9	11296.8	9882.67	-	-	1.26159	0.0359069	2.60895	1.38347	up
Lmmp003903	491.118	287.05	490.111	C23H22O12	[M+H]+	Kaempferol-3-O-(2''-O-acetyl)glucoside	Flavonoids	Flavonols	-	1	505196	608749	507643	9	9	9	299432	278288	261859	-	-	1.32227	0.00396037	1.66504e-05	-15.8741	down
NK10251888	203.15	70.0653	202.143	C8H18N4O2	[M+H]+	NG,NG-Dimethyl-L-arginine*	Amino acids and derivatives	Amino acids and derivatives	30315-93-6	3	721633	751343	785583	1.55911e+06	1.7256e+06	1.86086e+06	1.20632e+06	1.14087e+06	1.05031e+06	C03626	-	1.31001	0.00624382	2.27825	1.18793	up
Lmbn004240	329.233	199.135	330.241	C18H34O5	[M-H]-	9,10-Dihydroxy-12,13-epoxyoctadecanoic acid	Lipids	Free fatty acids	-	3	2340.32	928.931	3034.64	5308.14	3662.32	4798.76	5169.31	5741.38	5011.27	C14837	ko00591	1.00794	0.0369088	2.18424	1.12713	up
mws0914	271.061	151.003	272.068	C15H12O5	[M-H]-	3,5,7-Trihydroxyflavanone (Pinobanksin)*	Flavonoids	Flavanonols	548-82-3	1	153193	144784	145344	696848	582743	562388	600613	534404	527407	C09826	ko00941	1.31614	0.00775766	4.15495	2.05483	up
Xmbn007315	505.301	343.156	506.215	C26H34O10	[M-H]-	Chestnutlignansoide	Lignans and Coumarins	Lignans	-	3	36231.1	38770.5	43062.4	95629.3	79611.3	107951	77940.3	86622.7	90527.5	-	-	1.28801	0.0170378	2.39863	1.26221	up
Lmsn006093	587.141	273.077	588.148	C28H28O14	[M-H]-	Phloretin-2'-O-(2''-Galloyl)glucoside	Flavonoids	Chalcones	-	3	59540.8	54176.9	47618.9	9	9	9	48279.4	51874.9	56407.3	-	-	1.32218	0.00408524	0.000167352	-12.5448	down
MWSHY0161	595.145	287.057	594.137	C30H26O13	[M+H]+	Kaempferol-3-O-(6''-p-Coumaroyl)glucoside (Tiliroside)*	Flavonoids	Flavonols	20316-62-5	1	1.21574e+06	1.16844e+06	1.20556e+06	102583	107122	130340	560598	515835	603261	C17140	-	1.31953	3.42053e-06	0.0947268	-3.40008	down
mws0005	161.107	144	160.1	C10H12N2	[M+H]+	Tryptamine	Alkaloids	Plumerane	61-54-1	3	85220.4	100156	99498.2	960605	1.07311e+06	1.12166e+06	449520	491100	526859	C00398	ko00380,ko00901,ko01100,ko01110	1.32008	0.0022692	11.0764	3.46942	up
Hmqp003184	667.15	287.062	666.143	C29H30O18	[M+H]+	Luteolin-7-O-(6''-malonyl)glucoside-5-O-arabinoside	Flavonoids	Flavones	-	3	9	9	9	62034.7	61574.1	59959.3	20546.6	20456.6	17758.3	-	-	1.32233	0.000105769	6798.82	12.7311	up
Lmyn005006	595.146	287.055	596.153	C30H28O13	[M-H]-	Eriodictyol-7-O-(6''-O-p-coumaroyl)glucoside	Flavonoids	Flavanones	-	3	249484	261946	264197	114515	102551	93356.3	268312	227743	243307	-	-	1.31084	6.25171e-05	0.400221	-1.32113	down
Jmwn002620	341.086	161.02	342.095	C15H18O9	[M-H]-	Vanillic Acid-4-O-Glucuronide	Phenolic acids	Phenolic acids	-	3	1.05362e+07	9.5392e+06	1.06581e+07	3.4461e+06	2.36558e+06	2.90882e+06	1.0484e+07	1.01425e+07	8.91277e+06	-	-	1.30113	0.00011132	0.283745	-1.81733	down
Cmmn013275	301.217	301.217	302.225	C20H30O2	[M-H]-	Isopimaric acid	Terpenoids	Ditepenoids	5835-26-7	3	16275.3	11687.5	10941.8	9	9	9	16612.3	18626.5	15787.6	-	-	1.32153	0.0161566	0.000694005	-10.4928	down
HJN003	385.113	223.062	386.122	C17H22O10	[M-H]-	1-O-Sinapoyl-β-D-glucose	Phenolic acids	Phenolic acids	-	3	54832.3	83718.8	60503.6	28924.8	21998.9	26160.4	49008.6	46569.4	54953.7	C01175	ko00940	1.25907	0.0384418	0.387251	-1.36866	down
pmd0160	454.293	313.274	453.286	C21H44NO7P	[M+H]+	LysoPE 16:0(2n isomer)	Lipids	LPE	-	3	128492	106919	148120	271936	257403	284472	249703	227280	270190	-	-	1.28036	0.00110806	2.12189	1.08535	up
Lmmn001294	331.103	153.02	332.111	C14H20O9	[M-H]-	Koaburaside	Phenolic acids	Phenolic acids	41653-73-0	1	1.18383e+06	1.12451e+06	1.16729e+06	94113.2	99523.5	86421.8	1.02142e+06	862386	917805	-	-	1.32161	0.000153812	0.0805775	-3.63348	down
pmp000581	475.123	271.06	474.116	C23H22O11	[M+H]+	Apigenin-7-O-(6''-acetyl)glucoside	Flavonoids	Flavones	72741-92-5	3	61724.5	49204.6	62997.5	115815	128027	124500	70988.3	59931.3	63291.4	-	-	1.29061	0.000415485	2.1178	1.08257	up
pme0436	577.135	407.076	578.142	C30H26O12	[M-H]-	Procyanidin B3	Tannins	Proanthocyanidins	23567-23-9	1	2.42772e+06	2.37465e+06	2.32571e+06	5.6147e+06	4.66319e+06	4.44829e+06	5.22826e+06	5.92413e+06	5.01421e+06	-	-	1.29644	0.0188809	2.06594	1.0468	up
Lmsn006267	597.161	273.077	598.169	C30H30O13	[M-H]-	Phloretin-4'-O-(6''-Caffeoyl)glucoside	Flavonoids	Chalcones	-	1	1.83367e+07	1.78926e+07	1.75896e+07	3.22986e+06	2.72379e+06	2.67447e+06	1.65888e+07	1.73254e+07	1.45502e+07	-	-	1.31942	1.11444e-06	0.160318	-2.64099	down
pmb3066	481.135	319.2	482.142	C22H26O12	[M-H]-	5-O-p-Coumaroylshikimic acid O-glucoside	Phenolic acids	Phenolic acids	-	3	124449	119952	102057	385341	327365	368530	363517	426011	427501	-	-	1.31029	0.00181791	3.12083	1.64193	up
HJAP012	419.097	383.07	418.09	C20H18O10	[M+H]+	Luteolin-8-C-arabinoside	Flavonoids	Flavones	-	3	957204	1.05556e+06	1.30013e+06	9	9	9	600170	497080	552911	-	-	1.32218	0.00841596	8.14995e-06	-16.9048	down
Lmsn003318	355.103	175.04	356.111	C16H20O9	[M-H]-	1-O-Feruloyl-β-D-glucose*	Phenolic acids	Phenolic acids	7196-71-6	1	5.31882e+06	5.40089e+06	5.87639e+06	2.66829e+06	2.56685e+06	2.74594e+06	4.8206e+06	5.22993e+06	5.82254e+06	C17759	-	1.31562	0.00191395	0.480901	-1.05619	down
Hmhn003518	355.104	175.04	356.111	C16H20O9	[M-H]-	4-O-β-D-glucopyranosylferulic acid*	Phenolic acids	Phenolic acids	-	1	5.31882e+06	5.40089e+06	5.87639e+06	2.66829e+06	2.56685e+06	2.74594e+06	4.8206e+06	5.22993e+06	5.82254e+06	-	-	1.31562	0.00191395	0.480901	-1.05619	down
Zmcp003989	595.163	287.054	594.159	C27H30O15	[M+H]+	Kaempferol-3-O-rhamnosyl(1→2)glucoside	Flavonoids	Flavonols	-	3	567495	528656	524420	1.13115e+06	1.30371e+06	1.53493e+06	724595	870725	759532	-	-	1.29549	0.0204069	2.44963	1.29256	up
Lmhp008337	426.262	285.242	425.254	C19H40NO7P	[M+H]+	LysoPE 14:0(2n isomer)	Lipids	LPE	-	3	8668.87	5856.26	7691.5	13043.5	18295.6	16379.6	11882.4	11187	9716.19	-	-	1.22878	0.015638	2.14788	1.10291	up
mws1422	275.091	107	274.084	C15H14O5	[M+H]+	Epiafzelechin	Flavonoids	Flavanols	24808-04-6	3	1.39626e+07	1.94016e+07	1.45895e+07	6.08292e+06	9.01597e+06	6.9363e+06	1.42973e+07	1.21054e+07	1.18087e+07	C12128	ko00941,ko01110	1.22975	0.0212044	0.45951	-1.12183	down
MWS2076	110.06	65.0414	109.053	C6H7NO	[M+H]+	2-Aminophenol	Alkaloids	Phenolamine	95-55-6	3	24081.5	19038.3	21063.2	9	9	9	17409.2	19299.2	15536	C01987	ko00380,ko01100	1.3221	0.00466171	0.000420673	-11.215	down
MWSslk094	593.126	125.026	594.137	C30H26O13	[M-H]-	Proanthocyanidins	Tannins	Proanthocyanidins	20347-71-1	3	18811.7	12896.4	14050.8	38345.1	38345.1	37881.9	28308.6	29626.6	34685.4	-	-	1.28454	0.00588327	2.50382	1.32413	up
mws0919	431.098	285	432.106	C21H20O10	[M-H]-	Kaempferol-3-O-rhamnoside (Afzelin)(Kaempferin)	Flavonoids	Flavonols	482-39-3	1	2.18102e+06	2.18307e+06	2.11396e+06	462560	420121	401419	1.2101e+06	1.49573e+06	1.43587e+06	C16911	ko00944	1.32053	8.40887e-07	0.198223	-2.3348	down
Lmmn003398	489.107	285.04	490.111	C23H22O12	[M-H]-	Kaempferol-3-O-(6''-O-acetyl)glucoside	Flavonoids	Flavonols	-	2	422366	546051	611249	9	9	9	354724	293102	294610	-	-	1.32209	0.0108857	1.70922e-05	-15.8363	down
Zmzp005934	284.295	102.091	283.288	C18H37NO	[M+H]+	Stearamide	Alkaloids	Alkaloids	124-26-5	3	43235.7	48574.4	44657.7	31270.4	18881.1	16180.3	43895.6	52984.5	54402.3	C13846	-	1.16874	0.02707	0.486062	-1.04079	down
Lmdn001925	537.198	375.152	538.205	C26H34O12	[M-H]-	Olivil-4'-O-glucoside	Lignans and Coumarins	Lignans	76880-93-8	3	21869.4	45989.5	39359.1	9	9	9	44570.1	40863.7	35410.6	-	-	1.32043	0.0382316	0.000251823	-11.9553	down
Zmdp000292	189.135	70.0652	188.127	C7H16N4O2	[M+H]+	Arginine methyl ester*	Amino acids and derivatives	Amino acids and derivatives	-	3	1.25008e+06	1.37524e+06	1.48913e+06	2.72563e+06	3.35266e+06	3.76806e+06	1.90601e+06	2.35359e+06	2.33783e+06	-	-	1.28369	0.0199525	2.39311	1.25889	up
pmp000267	485.326	233.154	484.319	C30H44O5	[M+H]+	3,11-Dioxo-19α-hydroxyurs-12-en-28-oic acid	Terpenoids	Triterpene	-	3	10165.1	20091.8	23802.3	40383.3	39998.6	29840.4	26916.6	32879.3	27244	-	-	1.06785	0.0258118	2.03892	1.02781	up
MWSmce632	195.065	93.0339	194.058	C10H10O4	[M+H]+	Vanillin acetate	Phenolic acids	Phenolic acids	881-68-5	3	24111.3	19846	45971.8	65662.3	77856.2	50640.7	51592.9	42918.7	42005.5	-	-	1.08854	0.0370477	2.15903	1.11038	up
HJAP064	565.118	317.076	564.088	C25H24O15	[M+H]+	Isorhamnetin-3-O-(6''-malonyl)glucoside	Flavonoids	Flavonols	-	3	215481	231171	293189	81232.4	78489.3	65882.9	150649	128173	162942	-	-	1.29895	0.0157068	0.304937	-1.71342	down
pmn001646	865.198	577.138	866.206	C45H38O18	[M-H]-	Procyanidin C1	Tannins	Proanthocyanidins	37064-30-5	3	90482.1	101643	93435.5	230498	206122	234389	192316	206220	242934	C17624	-	1.31229	0.00187515	2.3498	1.23254	up
pmb2657	289.1	97.1	290.123	C10H18N4O6	[M-H]-	Argininosuccinic acid	Organic acids	Organic acids	2387-71-5	3	9	9	9	436783	387081	530393	774001	602250	690551	C03406	ko00220,ko00250,ko01100,ko01110,ko01230	1.32219	0.0085511	50157.7	15.6142	up
Lmsn006905	611.177	273.077	612.184	C31H32O13	[M-H]-	Phloretin-4'-O-(6''-Feruloyl)glucoside	Flavonoids	Chalcones	-	1	5.32844e+06	5.63652e+06	5.87984e+06	1.68932e+06	1.43152e+06	1.44753e+06	6.51931e+06	5.52913e+06	5.12182e+06	-	-	1.31675	0.000179584	0.271204	-1.88255	down
pme2828	140	99	139.027	C6H5NO3	[M+H]+	4-Nitrophenol	Phenolic acids	Phenolic acids	100-02-7	3	5.84003e+06	7.86595e+06	1.02065e+07	9	9	9	6.23747e+06	5.30478e+06	6.8304e+06	C00870	-	1.32199	0.0241469	1.12912e-06	-19.7564	down
MWSHY0050	595.166	287.053	594.159	C27H30O15	[M+H]+	Kaempferol-3-O-rutinoside(Nicotiflorin)*	Flavonoids	Flavonols	17650-84-9	3	100749	93801.5	112009	204297	212784	274331	117551	132176	151013	C21833	ko00944,ko01110	1.27988	0.0232345	2.25539	1.17338	up
Cmsp005051	523.229	137.059	522.21	C26H34O11	[M+H]+	Isolariciresinol-9-O-glucoside	Lignans and Coumarins	Lignans	-	3	351382	401990	340684	83916.1	91676.5	69649.7	241588	225036	187908	-	-	1.31211	0.00203136	0.224159	-2.15741	down
Hmjn004446	593.13	285.04	594.137	C30H26O13	[M-H]-	Luteolin-7-O-(6''-caffeoyl)rhamnoside*	Flavonoids	Flavones	-	1	658345	575833	635051	15767.5	14829.7	17271.1	453077	499060	386234	-	-	1.32153	0.00161991	0.0256086	-5.28723	down
Lmgn000160	131.046	70.0297	132.054	C4H8N2O3	[M-H]-	3-Ureidopropionic Acid	Organic acids	Organic acids	462-88-4	3	22490	38487.3	32011.5	62281	75738.6	72181.3	43749.6	42801.9	53599.7	C02642	ko00240,ko00410,ko00770,ko01100	1.22612	0.00336108	2.2605	1.17664	up
Hmbp001276	169.05	65.03	168.042	C8H8O4	[M+H]+	Gallacetophenone	Phenolic acids	Phenolic acids	528-21-2	3	172485	177545	179906	13328.2	13730	29365.4	110802	92725.6	86864	-	-	1.2898	0.000235066	0.106472	-3.23145	down
pme0321	431.098	285	432.106	C21H20O10	[M-H]-	Kaempferol-7-O-rhamnoside	Flavonoids	Flavonols	20196-89-8	2	2.28456e+06	1.8373e+06	2.23364e+06	423005	336675	428416	981986	1.26168e+06	1.2167e+06	-	-	1.31186	0.00505782	0.18694	-2.41936	down
Xmyp004945	757.216	287.055	756.211	C33H40O20	[M+H]+	Kaempferol-3-O-(6''-Rhamnosyl-2''-Glucosyl)Glucoside (Camelliaside A)	Flavonoids	Flavonols	135095-52-2	3	70133.2	50149	35221.2	20038.3	14739.7	31009.6	52232.6	50158.1	40527.7	-	-	1.09405	0.0796599	0.423062	-1.24106	down
Zmhp003514	301.072	286.054	300.063	C16H12O6	[M+H]+	6,7,8-Tetrahydroxy-5-methoxyflavone	Flavonoids	Flavones	-	3	4002.34	3864.73	4007.04	8154.48	10094.5	10471.1	6764.67	6106.57	5179.23	-	-	1.30165	0.0156312	2.41871	1.27424	up
pmp000593	595.166	287.05	594.159	C27H30O15	[M+H]+	Luteolin-7-O-rutinoside*	Flavonoids	Flavones	3563-98-2	3	76970.5	81661.2	75057.6	255119	278158	289174	124825	119739	153064	-	-	1.31903	0.00190724	3.51942	1.81534	up
Wmzn000227	145.062	109.041	146.058	C6H10O4	[M-H]-	2,2-Dimethylsuccinic acid	Organic acids	Organic acids	597-43-3	3	5286.52	1718.68	2358.38	9417.88	4701.52	7641.02	5362.08	6463.27	7050.52	-	-	1.00702	0.0818845	2.32394	1.21657	up
pmb1096	118.065	91	117.058	C8H7N	[M+H]+	Indole	Alkaloids	Plumerane	120-72-9	1	41863.5	37151.6	52885	9452.1	13102.1	13548.1	48302.3	56052.8	42708.9	C00463	ko00380,ko00400,ko00402,ko01100,ko01110	1.28605	0.0152226	0.273709	-1.86928	down
MWSHY0029	303.05	229.05	302.043	C15H10O7	[M+H]+	Quercetin	Flavonoids	Flavonols	117-39-5	3	11275.1	8856.93	8394.38	20321	22579	22251.5	11811.6	9440.26	9249.9	C00389	ko00941,ko00944,ko01100,ko01110	1.28847	0.000562489	2.2839	1.1915	up
mws0853	209.082	179	210.089	C11H14O4	[M-H]-	Sinapyl alcohol*	Phenolic acids	Phenolic acids	537-33-7	3	16502	30619.3	34297.5	5221.48	1533.33	1496.48	13374.7	15682.5	17914.5	C02325	ko00940,ko01100,ko01110	1.23299	0.0402768	0.101344	-3.30267	down
pmp000589	551.103	303.051	550.096	C24H22O15	[M+H]+	Quercetin-7-O-(6''-malonyl)glucoside	Flavonoids	Flavonols	-	2	1.22727e+06	1.15611e+06	1.22121e+06	201208	158134	157255	763616	572182	652249	-	-	1.31752	1.37654e-05	0.143316	-2.80273	down
MWSmce467	149.062	108.022	150.068	C9H10O2	[M-H]-	4-Allylcatechol	Phenolic acids	Phenolic acids	1126-61-0	3	7650.62	9489.42	9642.2	19488.9	17741.8	16375.8	22507.9	17443.2	23408.4	-	-	1.27982	0.00194019	2.00157	1.00113	up
Lmdp004892	535.108	287.055	534.101	C24H22O14	[M+H]+	Kaempferol-3-O-(6''-malonyl)galactoside*	Flavonoids	Flavonols	-	3	1.32983e+06	1.43259e+06	1.79628e+06	118506	230070	168924	921447	1.24311e+06	1.03217e+06	-	-	1.29873	0.00825323	0.113519	-3.13899	down
Hmcp001769	581.148	303.04	580.142	C26H28O15	[M+H]+	Quercetin-3-O-rhamnosyl(1→2)arabinoside	Flavonoids	Flavonols	-	3	10536.5	17826.5	15507.3	24484.9	29825.2	36750.7	18891.2	14055.5	18893.7	-	-	1.16826	0.0273642	2.07569	1.05359	up
pmd0157	509.288	152.996	510.296	C24H47O9P	[M-H]-	LysoPG 18:1	Lipids	Glycerol ester	-	3	9	9	9	5955.92	4183.09	5110.81	8983.33	6673.37	7095.71	-	-	1.32168	0.0100265	564.808	9.14162	up
MWSHY0061	595.164	287.055	594.159	C27H30O15	[M+H]+	Kaempferol-3-O-neohesperidoside*	Flavonoids	Flavonols	32602-81-6	3	576508	455084	377061	1.50537e+06	1.53143e+06	1.87115e+06	572552	792301	735339	-	-	1.29065	0.00336041	3.48415	1.80081	up
ML10172161	103.004	59.0136	104.011	C3H4O4	[M-H]-	Hydroxypyruvic acid*	Organic acids	Organic acids	1113-60-6	3	180949	146583	154929	468689	369488	344101	312291	437206	405291	C00168	ko00260,ko00630,ko01100,ko01110,ko01200	1.282	0.0196135	2.45051	1.29308	up
Lmbn000193	103.004	59.0139	104.011	C3H4O4	[M-H]-	Tartronate semialdehyde*	Organic acids	Organic acids	2480-77-5	3	180949	146583	154929	468689	369488	344101	312291	437206	405291	C01146	ko00053,ko00630,ko01100	1.282	0.0196135	2.45051	1.29308	up
Hmlp001270	485.092	153.01	484.086	C20H20O14	[M+H]+	2,3-Di-O-Galloyl-β-D-glucose	Phenolic acids	Phenolic acids	-	3	9785.26	10417.4	9257.69	27300.4	20050.2	22938.6	17539.8	12580.8	14208.5	-	-	1.2911	0.0209521	2.38589	1.25453	up
Lmsn002887	311.077	163.04	312.084	C14H16O8	[M-H]-	1-O-Caffeoyl-β-D-xylose	Phenolic acids	Phenolic acids	-	3	2043.46	2554.94	4649.52	10732.8	12775.5	7673.26	16732	14354	11794.1	-	-	1.20168	0.0215268	3.37174	1.75349	up
pmf0397	311.303	183.1	312.303	C20H40O2	[M-H]-	Arachidic acid	Lipids	Free fatty acids	506-30-9	3	9	9	9	95484.3	57035	81171.6	112055	110600	80337.7	C06425	ko01040	1.32164	0.020125	8655.22	13.0794	up
HJN093	451.089	313.054	452.095	C20H20O12	[M-H]-	2-O-Salicyl-6-O-Galloyl-D-Glucose	Phenolic acids	Phenolic acids	-	3	9	9	9	19475.7	17781.9	12877.9	11051.2	15818.1	13390.7	-	-	1.32152	0.0137403	1856.87	10.8587	up
pmp000210	407.124	317.09	406.116	C22H18N2O6	[M+H]+	Tryptanthrin	Alkaloids	Plumerane	13220-57-0	3	13302.5	49417.5	18980.1	88571.9	96651.8	76939.5	43585.8	62860.1	56954.4	C10742	-	1.13217	0.017747	3.20885	1.68206	up
pmb0382	339.086	177.2	338.079	C19H14O6	[M+H]+	O-Feruloyl 4-hydroxycoumarin	Lignans and Coumarins	Coumarins	-	2	362711	261588	145587	76990.2	80130.8	75016	173165	253785	234332	-	-	1.19522	0.103667	0.301521	-1.72967	down
Lmhp009034	452.277	311.258	451.27	C21H42NO7P	[M+H]+	LysoPE 16:1	Lipids	LPE	-	3	9	9	9	32059.1	22027.3	20855	26075.3	25671	17941.3	-	-	1.32154	0.0196762	2775.61	11.4386	up
Lmhp001732	263.13	70.066	262.132	C14H18N2O3	[M+H]+	L-Prolyl-L-Phenylalanine	Amino acids and derivatives	Amino acids and derivatives	13589-02-1	3	9	9	9	33870.3	30193	18864.7	23778.8	17778.1	26653.7	-	-	1.3209	0.0256777	3071.41	11.5847	up
pmb2947	865.198	407.1	866.206	C45H38O18	[M-H]-	Catechin-catechin-catechin	Flavonoids	Flavanols	-	3	50438.8	73377.7	48305	139947	116888	140927	161358	128713	108337	-	-	1.25069	0.00258951	2.31094	1.20848	up
Li512111	519.114	315.051	520.122	C24H24O13	[M-H]-	Isorhamnetin-3-O-(6''-acetylglucoside)	Flavonoids	Flavonols	-	3	15970	30594	27934	9	9	9	19796.6	22614	29275	-	-	1.32066	0.0312911	0.000362426	-11.43	down
MWSHY0080	595.166	287.058	594.159	C27H30O15	[M+H]+	Luteolin-7-O-neohesperidoside (Lonicerin)*	Flavonoids	Flavones	25694-72-8	3	110031	96660.9	82206.5	265611	256746	231024	122043	168492	117251	C12630	ko00944	1.29769	0.000412817	2.60777	1.38282	up
Lmhp009802	504.308	363.289	503.301	C25H46NO7P	[M+H]+	LysoPE 20:3(2n isomer)	Lipids	LPE	-	3	9	9	9	19323.7	23682.5	19411.7	17313.2	19785.2	25882.2	-	-	1.3221	0.00475032	2311.77	11.1748	up
Zmgp003492	373.117	105.033	372.121	C20H20O7	[M+H]+	8-Hydroxy-α-conidendrin	Lignans and Coumarins	Lignans	-	2	71797	68787.4	70371.6	19920.3	21949	28115.2	51254.7	36387.2	34583.4	-	-	1.29971	0.00106297	0.331749	-1.59184	down
Cmjn004337	401.144	269.104	402.153	C18H26O10	[M-H]-	Benzyl-(2''-O-xylosyl)glucoside	Phenolic acids	Phenolic acids	-	2	1.40212e+06	1.19599e+06	1.47597e+06	680770	625709	672134	833046	1.32416e+06	1.11204e+06	-	-	1.29858	0.0115228	0.485659	-1.04198	down
Rfmb25702	561.198	357.134	562.205	C28H34O12	[M-H]-	Pinoresinol-4-O-(6''-acetyl)glucoside	Lignans and Coumarins	Lignans	-	3	43202.7	25652.7	45224	15994	22291.4	16877.7	27304.1	37244	24317.4	-	-	1.13806	0.0758229	0.48355	-1.04826	down
pmb0786	180.087	163.06	179.079	C6H13NO5	[M+H]+	D-Glucosamine	Others	Saccharides	3416-24-8	3	412486	829987	1.25884e+06	9	9	9	1.27065e+06	1.91664e+06	1.99939e+06	C00329	ko00520,ko01100	1.32022	0.0761896	1.07944e-05	-16.4994	down
MWS20182	195.066	136.054	196.074	C10H12O4	[M-H]-	Dihydroferulic Acid	Phenolic acids	Phenolic acids	1135-23-5	3	17533.4	11974	11250.8	25675.4	37080.9	36760.8	22623.1	33973.1	23354.6	-	-	1.22404	0.0185882	2.44164	1.28785	up
pmb3099	153.032	125	154.04	C4H11O4P	[M-H]-	Diethyl phosphate	Organic acids	Organic acids	598-02-7	3	44135.7	46572.9	49771.5	160906	85486.8	105961	146453	145202	92883.4	C06608	-	1.21643	0.0876177	2.50821	1.32666	up
pmb3107	359.098	182.1	360.106	C15H20O10	[M-H]-	Glucosyringic Acid	Phenolic acids	Phenolic acids	-	3	31074	30873.9	42546.8	11377.3	10419.3	11908.5	20005.6	32456.4	25465.1	-	-	1.29613	0.0244934	0.322554	-1.63239	down
MWSHY0064	625.174	317.065	624.169	C28H32O16	[M+H]+	Isorhamnetin-3-O-neohesperidoside*	Flavonoids	Flavonols	55033-90-4	3	3365.36	10427.6	3188.78	16273.9	15096.7	11526.9	17703.7	19757.1	11923.6	-	-	1.06013	0.047136	2.5261	1.33691	up
Lmsn003628	547.167	223.06	548.174	C23H32O15	[M-H]-	6'-O-Sinapoylsucrose	Phenolic acids	Phenolic acids	-	3	5767.31	5257.25	4673.5	9	9	9	5117.66	5648.39	8028.92	-	-	1.32208	0.00363935	0.00171996	-9.18341	down
Zmzp006646	317.066	302.043	316.058	C16H12O7	[M+H]+	Capillarisin	Others	Chromone	56365-38-9	3	15781.5	11818.9	12088.4	38547.6	45240	44615.4	14709.3	16267	23235.3	C08999	-	1.30174	0.000839074	3.23525	1.69388	up
MWS0502	90.055	61.0281	89.0477	C3H7NO2	[M+H]+	β-Alanine	Amino acids and derivatives	Amino acids and derivatives	107-95-9	3	29437.8	39823.2	42369.1	9	9	9	26016.4	30722	42322.4	C00099	ko00240,ko00410,ko00640,ko00770,ko01100,ko01110,ko01240	1.32188	0.0111146	0.00024187	-12.0135	down
Lmyn007622	331.249	157.123	332.256	C18H36O5	[M-H]-	9,10,18-Trihydroxystearic acid	Lipids	Free fatty acids	496-86-6	2	3189.68	2977.88	2682.05	9	9	9	3799.83	3987.15	5902.28	C19621	ko00073	1.32212	0.00249625	0.00305098	-8.35651	down
MWS20033	333.207	289.22	334.214	C20H30O4	[M-H]-	20-Carboxyarachidonic Acid	Lipids	Free fatty acids	79551-84-1	3	9	9	9	1764.24	2072.19	3009.32	1594.25	2665.03	2595.02	-	-	1.32029	0.0260779	253.546	7.9861	up
pma1839	309.181	207.065	308.174	C16H24N2O4	[M+H]+	N-Sinapoylcadaverine	Alkaloids	Phenolamine	-	3	46284.1	82857.4	97248.2	13861.2	14389.5	4848.65	29368.3	17615.3	18776.6	-	-	1.21808	0.0462636	0.146205	-2.77394	down
pme2914	161.046	99.0501	162.053	C6H10O5	[M-H]-	3-Hydroxy-3-methylpentane-1,5-dioic acid	Amino acids and derivatives	Amino acids and derivatives	503-49-1	1	2.57455e+06	2.19544e+06	3.18368e+06	7.05861e+06	5.04909e+06	4.40788e+06	2.52152e+06	3.04653e+06	4.47855e+06	C03761	-	1.18778	0.0566982	2.07647	1.05414	up
pmf0508	278.046	142	277.038	C9H7N7O2S	[M+H]+	Azathioprine	Nucleotides and derivatives	Nucleotides and derivatives	446-86-6	3	45273	50591	39047.4	16828.3	11236.9	21039.2	21010.1	40464.3	36485.2	C06837	-	1.23439	0.0031014	0.363976	-1.45809	down
MWSslk135	193.051	147.045	192.042	C10H8O4	[M+H]+	7,8-Dihydroxy-4-methylcoumarin	Lignans and Coumarins	Coumarins	2107-77-9	3	23421.2	36218.2	30639.2	9	9	9	13263.1	20115.6	10741.1	-	-	1.32174	0.0148249	0.000299074	-11.7072	down
pme1086	306.077	143	307.084	C10H17N3O6S	[M-H]-	Glutathione reduced form	Amino acids and derivatives	Amino acids and derivatives	70-18-8	3	5432.17	10372.7	2542.69	16955.2	13342.7	11924.9	9055.41	5326.9	11137.9	C00051	ko00270,ko00480,ko01100,ko01240,ko02010	1.00328	0.0522013	2.30127	1.20243	up
Cmsp002787	227.092	181.049	226.084	C11H14O5	[M+H]+	3,4'-Dihydroxy-3',5'-dimethoxypropiophenone	Phenolic acids	Phenolic acids	136196-47-9	3	44661.4	80299.3	94983.2	9	9	9	36498.6	34673.9	63869.9	-	-	1.32067	0.039118	0.000122759	-12.9919	down
pmb3000	503.12	341.1	504.127	C24H24O12	[M-H]-	Chrysoeriol-7-O-(6''-acetyl)glucoside	Flavonoids	Flavones	-	3	11739.7	10796.2	6303.15	9	9	9	6163.08	10977.2	5515.65	-	-	1.32024	0.0291696	0.000936229	-10.0609	down
Lmmp010562	391.284	149.023	390.277	C24H38O4	[M+H]+	Diisooctyl Phthalate*	Phenolic acids	Phenolic acids	27554-26-3	3	1.21472e+06	1.26979e+06	1.04893e+06	817052	521825	412917	750976	792731	297596	C14577	-	1.15262	0.0213882	0.495775	-1.01224	down
