# Supplementary material for: Integrated transcriptome and metabolome analysis reveals the regulation of phlorizin synthesis in Lithocarpus polystachyus under nitrogen fertilization
Source: BMC Plant Biol. 2024 May 6;24:366. doi: 10.1186/s12870-024-05090-9 (PMC11071233; doi:10.1186/s12870-024-05090-9)
Supplement: Supplementary file 4 — Supplementary Material 4 [file 12870_2024_5090_MOESM4_ESM.xlsx]

## Sheet: Sheet1
Table S4 KEGG database enrichment statistics
KEGG_map	Description	Diff	Background	Total_diff	Total_background	P-value	Adjusted P-value	Index_list	KO_list
ko00195	Photosynthesis	54	113	2841	19165	0	0	Cluster-35321.0;Cluster-5810.23;Cluster-5810.25;Cluster-5810.26;Cluster-27162.0;Cluster-13836.0;Cluster-26677.0;Cluster-44662.0;Cluster-37880.0;Cluster-29965.0;Cluster-40649.0;Cluster-40649.1;Cluster-26590.0;Cluster-11545.0;Cluster-30653.0;Cluster-42262.1;Cluster-41398.0;Cluster-41725.0;Cluster-43331.0;Cluster-23630.10;Cluster-23630.8;Cluster-40683.0;Cluster-39691.1;Cluster-29942.0;Cluster-29942.…	K02108+K02108+K02108+K02108+K02109+K02112+K02113+K02113+K02115+K02634+K02635+K02635+K02636+K02638+K02639+K02639+K02641+K02641+K02689+K02692+K02692+K02693+K02694+K02695+K02695+K02698+K02699+K02701+K02703+K02704+K02704+K02705+K02716+K02717+K02717+K02717+K02717+K02721+K02721+K02723+K03541+K03541+K03541+K03542+K03542+K03542+K08901+K08901+K08901+K08902+K08903+K08905+K08906+K14332
ko00196	Photosynthesis - antenna proteins	33	51	2841	19165	6.57779e-16	8.81424e-14	Cluster-29492.1;Cluster-34358.0;Cluster-45286.1;Cluster-34631.0;Cluster-27941.0;Cluster-27941.1;Cluster-21413.1;Cluster-43486.0;Cluster-43486.1;Cluster-43486.2;Cluster-43486.4;Cluster-43486.5;Cluster-43486.6;Cluster-43486.7;Cluster-43486.8;Cluster-43486.9;Cluster-28429.0;Cluster-28429.1;Cluster-28429.2;Cluster-28429.3;Cluster-28429.4;Cluster-43630.0;Cluster-46620.1;Cluster-28425.0;Cluster-41681.0…	K08907+K08908+K08908+K08909+K08910+K08910+K08911+K08912+K08912+K08912+K08912+K08912+K08912+K08912+K08912+K08912+K08913+K08913+K08913+K08913+K08913+K08914+K08914+K08915+K08915+K08915+K08915+K08916+K08916+K08916+K08917+K08917+K14172
ko00940	Phenylpropanoid biosynthesis	119	443	2841	19165	1.90444e-11	2.55195e-09	Cluster-13847.0;Cluster-13847.1;Cluster-13847.2;Cluster-29657.0;Cluster-29657.1;Cluster-15115.0;Cluster-18149.2;Cluster-19086.0;Cluster-21758.0;Cluster-25957.0;Cluster-25995.0;Cluster-26557.0;Cluster-26793.0;Cluster-29061.0;Cluster-29548.0;Cluster-31483.0;Cluster-31483.2;Cluster-31483.3;Cluster-31556.0;Cluster-31556.3;Cluster-34501.0;Cluster-40455.0;Cluster-40924.2;Cluster-40924.6;Cluster-42451.0…	K00083+K00083+K00083+K00083+K00083+K00430+K00430+K00430+K00430+K00430+K00430+K00430+K00430+K00430+K00430+K00430+K00430+K00430+K00430+K00430+K00430+K00430+K00430+K00430+K00430+K00430+K00430+K00430+K00430+K00430+K00487+K00588+K00588+K00588+K00588+K00588+K00588+K00588+K00588+K01188+K01188+K01188+K01188+K01188+K01188+K01188+K01188+K01188+K01188+K01188+K01188+K01904+K01904+K01904+K05349+K05349+K05349+…
ko00073	Cutin, suberine and wax biosynthesis	39	87	2841	19165	1.9128e-11	2.56316e-09	Cluster-26207.0;Cluster-30684.0;Cluster-42286.1;Cluster-13064.0;Cluster-13085.0;Cluster-17274.0;Cluster-20115.0;Cluster-27903.0;Cluster-30505.0;Cluster-40305.0;Cluster-28266.0;Cluster-27790.0;Cluster-16925.0;Cluster-9461.0;Cluster-37808.0;Cluster-37808.2;Cluster-10249.0;Cluster-37868.0;Cluster-40278.0;Cluster-45177.2;Cluster-23847.0;Cluster-44724.0;Cluster-11831.0;Cluster-19837.0;Cluster-22192.0;…	K13356+K13356+K15398+K15400+K15400+K15400+K15400+K15400+K15400+K15400+K15401+K15402+K15404+K15404+K15405+K15405+K15406+K15406+K15406+K15406+K17991+K20495+K20769+K20769+K20769+K20769+K20769+K20769+K20769+K20769+K20769+K20769+K20769+K20769+K20769+K20769+K20769+K21995+K21995
ko03010	Ribosome	171	757	2841	19165	4.40041e-09	5.89655e-07	Cluster-37460.0;Cluster-43891.0;Cluster-26500.0;Cluster-23019.0;Cluster-36274.0;Cluster-36533.0;Cluster-46349.7;Cluster-26450.0;Cluster-26450.2;Cluster-27077.0;Cluster-36701.1;Cluster-39251.1;Cluster-9125.2;Cluster-41615.1;Cluster-41615.2;Cluster-41615.3;Cluster-41615.4;Cluster-32115.0;Cluster-44598.0;Cluster-44598.1;Cluster-44890.0;Cluster-24223.0;Cluster-24223.1;Cluster-27350.0;Cluster-32279.0;…	K02863+K02863+K02864+K02865+K02865+K02866+K02867+K02868+K02868+K02870+K02870+K02872+K02873+K02874+K02874+K02874+K02874+K02875+K02875+K02875+K02875+K02876+K02876+K02876+K02876+K02877+K02877+K02879+K02879+K02880+K02880+K02880+K02881+K02881+K02882+K02882+K02882+K02883+K02884+K02885+K02888+K02888+K02889+K02889+K02890+K02891+K02893+K02894+K02894+K02896+K02897+K02897+K02898+K02898+K02900+K02900+K02901+…
ko00941	Flavonoid biosynthesis	53	162	2841	19165	7.48863e-09	1.00348e-06	Cluster-46553.1;Cluster-14019.0;Cluster-30760.0;Cluster-30760.1;Cluster-30760.4;Cluster-30760.5;Cluster-35467.0;Cluster-42901.10;Cluster-42901.4;Cluster-42901.5;Cluster-37379.1;Cluster-19807.0;Cluster-31011.0;Cluster-40247.0;Cluster-10118.6;Cluster-24421.0;Cluster-29646.0;Cluster-41276.1;Cluster-41276.2;Cluster-41276.4;Cluster-16322.0;Cluster-12236.0;Cluster-14231.0;Cluster-17886.0;Cluster-20620.…	K00475+K00487+K00588+K00588+K00588+K00588+K00588+K00588+K00588+K00588+K01859+K05278+K05278+K05278+K08243+K08243+K08695+K08695+K08695+K08695+K09754+K13065+K13065+K13065+K13065+K13065+K13065+K13065+K13065+K13065+K13065+K13065+K13065+K13065+K13065+K13065+K13065+K13065+K13065+K13065+K13065+K13065+K13065+K13065+K13065+K13081+K13082+K13082+K13082+K13083+K22845+K22845+K23179
ko00943	Isoflavonoid biosynthesis	29	67	2841	19165	1.91142e-08	2.56131e-06	Cluster-10637.0;Cluster-15303.0;Cluster-26952.0;Cluster-30036.1;Cluster-40062.0;Cluster-42570.0;Cluster-47184.2;Cluster-47184.4;Cluster-7435.0;Cluster-7435.2;Cluster-14408.0;Cluster-14408.10;Cluster-14408.11;Cluster-14408.3;Cluster-14408.7;Cluster-31255.0;Cluster-44807.0;Cluster-20712.0;Cluster-39890.0;Cluster-30546.0;Cluster-13461.0;Cluster-11867.1;Cluster-12698.0;Cluster-13020.0;Cluster-21509.0…	K13258+K13258+K13258+K13258+K13258+K13258+K13258+K13258+K13258+K13258+K13260+K13260+K13260+K13260+K13260+K13260+K13260+K13264+K13264+K13265+K23179+K25075+K25075+K25075+K25075+K25075+K25075+K25075+K25075
ko00945	Stilbenoid, diarylheptanoid and gingerol biosynthesis	36	95	2841	19165	2.76128e-08	3.70011e-06	Cluster-14019.0;Cluster-30760.0;Cluster-30760.1;Cluster-30760.4;Cluster-30760.5;Cluster-35467.0;Cluster-42901.10;Cluster-42901.4;Cluster-42901.5;Cluster-16322.0;Cluster-12236.0;Cluster-14231.0;Cluster-17886.0;Cluster-20620.0;Cluster-25003.0;Cluster-25623.0;Cluster-27264.0;Cluster-28898.0;Cluster-37283.0;Cluster-38241.0;Cluster-39099.0;Cluster-39099.1;Cluster-39099.2;Cluster-39099.3;Cluster-39099.…	K00487+K00588+K00588+K00588+K00588+K00588+K00588+K00588+K00588+K09754+K13065+K13065+K13065+K13065+K13065+K13065+K13065+K13065+K13065+K13065+K13065+K13065+K13065+K13065+K13065+K13065+K13065+K13065+K13065+K13065+K13065+K13065+K13065+K13065+K16040+K17212
ko04075	Plant hormone signal transduction	208	1010	2841	19165	2.32575e-07	3.1165e-05	Cluster-14118.1;Cluster-39465.4;Cluster-42630.1;Cluster-42630.3;Cluster-44879.4;Cluster-44879.8;Cluster-18929.0;Cluster-22822.0;Cluster-33234.0;Cluster-34205.0;Cluster-39256.0;Cluster-13223.0;Cluster-13693.0;Cluster-20906.0;Cluster-22942.0;Cluster-24356.10;Cluster-27252.0;Cluster-28411.0;Cluster-29355.1;Cluster-30237.0;Cluster-30324.0;Cluster-32614.0;Cluster-37644.4;Cluster-41200.6;Cluster-43018.…	K12126+K12126+K12126+K12126+K12126+K12126+K13413+K13413+K13413+K13413+K13413+K13415+K13415+K13415+K13415+K13415+K13415+K13415+K13415+K13415+K13415+K13415+K13415+K13415+K13415+K13415+K13415+K13415+K13415+K13415+K13415+K13415+K13415+K13416+K13416+K13416+K13416+K13416+K13416+K13416+K13416+K13416+K13416+K13416+K13416+K13416+K13416+K13416+K13416+K13422+K13422+K13422+K13449+K13449+K13449+K13449+K13463+…
ko00902	Monoterpenoid biosynthesis	26	70	2841	19165	3.52476e-06	0.000472317	Cluster-38887.0;Cluster-39925.0;Cluster-45771.4;Cluster-24886.0;Cluster-24886.1;Cluster-3327.0;Cluster-37178.5;Cluster-26513.0;Cluster-46890.1;Cluster-46890.2;Cluster-11915.0;Cluster-30946.0;Cluster-42136.3;Cluster-42136.7;Cluster-43591.0;Cluster-5243.10;Cluster-5243.11;Cluster-5243.5;Cluster-5243.6;Cluster-5243.7;Cluster-5243.9;Cluster-7127.0;Cluster-7127.4;Cluster-7127.5;Cluster-7127.6;Cluster-…	K15095+K15095+K15095+K18108+K18108+K18108+K18108+K23232+K23232+K23232+K23810+K23810+K23810+K23810+K23810+K23810+K23810+K23810+K23810+K23810+K23810+K23810+K23810+K23810+K23810+K23810
ko00909	Sesquiterpenoid and triterpenoid biosynthesis	27	78	2841	19165	1.06837e-05	0.00143162	Cluster-11639.0;Cluster-35455.0;Cluster-44195.2;Cluster-44195.7;Cluster-46917.0;Cluster-9180.0;Cluster-36888.1;Cluster-36888.2;Cluster-25849.0;Cluster-25849.1;Cluster-29307.0;Cluster-38005.0;Cluster-38005.1;Cluster-38005.3;Cluster-38005.4;Cluster-38005.5;Cluster-38005.6;Cluster-38005.7;Cluster-42034.0;Cluster-42034.1;Cluster-20583.0;Cluster-26423.0;Cluster-26423.1;Cluster-26423.3;Cluster-26423.5;…	K00511+K00511+K00511+K00511+K00801+K14173+K14175+K14175+K15803+K15803+K15803+K15803+K15803+K15803+K15803+K15803+K15803+K15803+K15803+K15803+K15813+K15813+K15813+K15813+K15813+K15813+K15891
ko01110	Biosynthesis of secondary metabolites	731	4403	2841	19165	9.88009e-05	0.0132393	Cluster-41876.0;Cluster-28528.1;Cluster-6874.0;Cluster-29974.0;Cluster-41923.0;Cluster-31921.0;Cluster-16581.3;Cluster-25926.0;Cluster-36335.0;Cluster-12588.2;Cluster-17859.0;Cluster-45635.0;Cluster-41834.2;Cluster-13847.0;Cluster-13847.1;Cluster-13847.2;Cluster-29657.0;Cluster-29657.1;Cluster-14872.0;Cluster-33968.0;Cluster-14783.4;Cluster-14783.6;Cluster-40327.4;Cluster-40327.6;Cluster-11044.0;…	K00001+K00002+K00002+K00006+K00016+K00021+K00025+K00026+K00031+K00036+K00036+K00053+K00059+K00083+K00083+K00083+K00083+K00083+K00088+K00088+K00121+K00121+K00121+K00121+K00128+K00128+K00128+K00128+K00128+K00128+K00128+K00133+K00134+K00134+K00208+K00215+K00215+K00218+K00224+K00224+K00224+K00224+K00224+K00224+K00224+K00224+K00231+K00231+K00232+K00236+K00264+K00264+K00276+K00276+K00276+K00276+K00276+…
ko00040	Pentose and glucuronate interconversions	65	280	2841	19165	0.000118195	0.0158382	Cluster-28528.1;Cluster-6874.0;Cluster-31883.0;Cluster-36517.1;Cluster-46139.3;Cluster-40928.0;Cluster-17596.0;Cluster-19674.0;Cluster-25828.0;Cluster-25960.0;Cluster-26212.0;Cluster-26986.3;Cluster-27349.0;Cluster-27430.0;Cluster-27694.0;Cluster-29567.0;Cluster-35449.0;Cluster-35449.1;Cluster-35605.0;Cluster-36282.0;Cluster-37964.0;Cluster-40536.0;Cluster-44436.0;Cluster-44894.0;Cluster-46931.2;…	K00002+K00002+K00078+K00078+K00875+K00963+K01051+K01051+K01051+K01051+K01051+K01051+K01051+K01051+K01051+K01051+K01051+K01051+K01051+K01051+K01051+K01051+K01051+K01051+K01051+K01051+K01051+K01051+K01184+K01184+K01184+K01184+K01184+K01184+K01184+K01184+K01184+K01184+K01184+K01184+K01184+K01213+K01213+K01213+K01213+K01213+K01213+K01213+K01213+K01213+K01728+K01728+K01728+K01728+K01728+K01728+K01728+…
ko00965	Betalain biosynthesis	15	38	2841	19165	0.000183902	0.0246428	Cluster-15361.2;Cluster-19241.0;Cluster-40706.1;Cluster-40706.10;Cluster-40706.11;Cluster-40706.12;Cluster-4474.0;Cluster-45189.0;Cluster-15949.0;Cluster-20679.0;Cluster-27644.3;Cluster-29720.0;Cluster-30108.0;Cluster-32657.0;Cluster-40972.0	K01593+K01593+K01593+K01593+K01593+K01593+K01593+K01593+K15777+K15777+K15777+K15777+K15777+K15777+K15777
ko00905	Brassinosteroid biosynthesis	12	27	2841	19165	0.000216385	0.0289956	Cluster-28177.0;Cluster-28621.0;Cluster-29725.0;Cluster-36886.0;Cluster-45541.0;Cluster-45541.1;Cluster-45541.2;Cluster-45541.3;Cluster-31915.0;Cluster-37529.0;Cluster-4427.0;Cluster-9236.2	K09587+K09588+K09590+K09591+K12638+K12638+K12638+K12638+K15639+K15639+K20623+K20623
ko00950	Isoquinoline alkaloid biosynthesis	30	106	2841	19165	0.000255554	0.0342442	Cluster-17659.0;Cluster-31046.0;Cluster-31046.1;Cluster-37111.0;Cluster-41822.0;Cluster-33814.0;Cluster-33814.1;Cluster-18910.0;Cluster-25044.0;Cluster-40622.8;Cluster-15361.2;Cluster-19241.0;Cluster-40706.1;Cluster-40706.10;Cluster-40706.11;Cluster-40706.12;Cluster-4474.0;Cluster-45189.0;Cluster-32921.0;Cluster-11086.0;Cluster-12433.3;Cluster-12433.4;Cluster-45321.0;Cluster-45562.1;Cluster-22741…	K00276+K00276+K00276+K00276+K00276+K00422+K00422+K00815+K00815+K00815+K01593+K01593+K01593+K01593+K01593+K01593+K01593+K01593+K13382+K13385+K13397+K13397+K14975+K15849+K22097+K22097+K22097+K22097+K22097+K22097
ko01100	Metabolic pathways	1256	7915	2841	19165	0.000355521	0.0476398	Cluster-41876.0;Cluster-28528.1;Cluster-6874.0;Cluster-41923.0;Cluster-24404.0;Cluster-30086.0;Cluster-40758.0;Cluster-7156.19;Cluster-31921.0;Cluster-16581.3;Cluster-25926.0;Cluster-35938.7;Cluster-36335.0;Cluster-12588.2;Cluster-17859.0;Cluster-44449.0;Cluster-45635.0;Cluster-41834.2;Cluster-35084.11;Cluster-35084.8;Cluster-31883.0;Cluster-36517.1;Cluster-13847.0;Cluster-13847.1;Cluster-13847.2…	K00001+K00002+K00002+K00016+K00020+K00020+K00020+K00020+K00021+K00025+K00026+K00028+K00031+K00036+K00036+K00051+K00053+K00059+K00074+K00074+K00078+K00078+K00083+K00083+K00083+K00083+K00083+K00088+K00088+K00103+K00108+K00108+K00121+K00121+K00121+K00121+K00128+K00128+K00128+K00128+K00128+K00128+K00128+K00133+K00134+K00134+K00140+K00208+K00215+K00215+K00218+K00231+K00231+K00232+K00236+K00253+K00261+…
ko00710	Carbon fixation in photosynthetic organisms	46	191	2841	19165	0.000471082	0.063125	Cluster-16581.3;Cluster-25926.0;Cluster-35938.7;Cluster-44449.0;Cluster-25807.0;Cluster-45912.0;Cluster-31820.0;Cluster-37636.0;Cluster-27644.5;Cluster-39601.0;Cluster-43818.0;Cluster-41773.0;Cluster-41773.1;Cluster-41773.2;Cluster-41773.4;Cluster-41773.7;Cluster-43574.3;Cluster-43574.9;Cluster-38971.0;Cluster-5810.53;Cluster-5810.63;Cluster-5810.66;Cluster-5810.67;Cluster-5810.68;Cluster-40797.0…	K00025+K00026+K00028+K00051+K00134+K00134+K00615+K00855+K00927+K00927+K01006+K01100+K01100+K01100+K01100+K01100+K01595+K01595+K01601+K01601+K01601+K01601+K01601+K01601+K01602+K01602+K01602+K01602+K01602+K01610+K01623+K01623+K01623+K01623+K01623+K01623+K01783+K01807+K03841+K03841+K03841+K03841+K05298+K05298+K05298+K14272
ko00910	Nitrogen metabolism	27	99	2841	19165	0.000949573	0.127243	Cluster-22017.0;Cluster-32880.0;Cluster-44972.0;Cluster-44972.14;Cluster-24835.0;Cluster-14021.0;Cluster-24146.0;Cluster-30321.0;Cluster-30321.1;Cluster-30809.0;Cluster-30809.1;Cluster-45930.0;Cluster-46028.3;Cluster-22049.0;Cluster-29852.2;Cluster-36350.0;Cluster-3979.0;Cluster-40019.0;Cluster-41300.0;Cluster-10407.0;Cluster-42020.5;Cluster-42020.6;Cluster-42514.0;Cluster-35232.0;Cluster-44305.3…	K00261+K00262+K00264+K00264+K00284+K00366+K01673+K01673+K01673+K01673+K01673+K01673+K01673+K01674+K01674+K01674+K01674+K01674+K01674+K01915+K01915+K01915+K01915+K02575+K10534+K10534+K10534
ko00561	Glycerolipid metabolism	60	276	2841	19165	0.00124015	0.16618	Cluster-28528.1;Cluster-6874.0;Cluster-11044.0;Cluster-16207.0;Cluster-28775.0;Cluster-31939.0;Cluster-35370.0;Cluster-41298.5;Cluster-41298.8;Cluster-27606.0;Cluster-32718.0;Cluster-42642.0;Cluster-45508.0;Cluster-14292.0;Cluster-15250.0;Cluster-16967.0;Cluster-24896.0;Cluster-27828.0;Cluster-29655.0;Cluster-34052.0;Cluster-34052.1;Cluster-34052.3;Cluster-37945.2;Cluster-38361.0;Cluster-39838.1;…	K00002+K00002+K00128+K00128+K00128+K00128+K00128+K00128+K00128+K00655+K00655+K00655+K00655+K00679+K00679+K00679+K00679+K00679+K00679+K00679+K00679+K00679+K00679+K00679+K00679+K00679+K00679+K00679+K00679+K00679+K00679+K00679+K00679+K00864+K00901+K01054+K01054+K01054+K03715+K06119+K06119+K07407+K07407+K09480+K13508+K13508+K13508+K13508+K13508+K13508+K13508+K14085+K15918+K15918+K18693+K18693+K21362+…
ko04712	Circadian rhythm - plant	48	220	2841	19165	0.00332809	0.445965	Cluster-18339.0;Cluster-21833.0;Cluster-20937.0;Cluster-22021.0;Cluster-40676.0;Cluster-46523.6;Cluster-32942.0;Cluster-44348.0;Cluster-26648.2;Cluster-17156.1;Cluster-45802.1;Cluster-26338.0;Cluster-36396.0;Cluster-14118.1;Cluster-39465.4;Cluster-42630.1;Cluster-42630.3;Cluster-44879.4;Cluster-44879.8;Cluster-41706.0;Cluster-46577.0;Cluster-46615.5;Cluster-46615.6;Cluster-29785.0;Cluster-22726.2…	K03097+K03097+K03115+K10143+K10143+K10143+K12115+K12116+K12118+K12120+K12121+K12124+K12125+K12126+K12126+K12126+K12126+K12126+K12126+K12129+K12129+K12129+K12129+K12130+K12133+K12133+K12133+K12133+K12133+K12133+K12135+K12135+K12135+K12135+K12135+K12135+K12135+K12135+K12135+K12135+K16221+K16221+K16222+K16222+K16222+K16240+K16240+K16241
ko00592	alpha-Linolenic acid metabolism	41	183	2841	19165	0.00388267	0.520278	Cluster-42813.0;Cluster-42813.1;Cluster-42813.3;Cluster-42813.4;Cluster-42813.5;Cluster-42813.7;Cluster-42813.8;Cluster-47029.0;Cluster-34739.0;Cluster-16958.0;Cluster-20082.0;Cluster-29100.0;Cluster-29100.11;Cluster-29100.13;Cluster-29100.2;Cluster-29100.4;Cluster-29100.9;Cluster-40018.119;Cluster-40018.132;Cluster-44898.2;Cluster-44898.3;Cluster-44898.5;Cluster-44898.7;Cluster-45438.3;Cluster-4…	K00224+K00224+K00224+K00224+K00224+K00224+K00224+K00224+K00232+K00454+K00454+K00454+K00454+K00454+K00454+K00454+K00454+K00454+K00454+K00454+K00454+K00454+K00454+K00454+K00454+K00454+K05894+K07513+K08241+K10525+K10527+K10529+K10529+K16818+K16818+K16818+K18857+K18857+K18857+K18857+K22389
ko00901	Indole alkaloid biosynthesis	11	33	2841	19165	0.00614839	0.823885	Cluster-15361.2;Cluster-19241.0;Cluster-40706.1;Cluster-40706.10;Cluster-40706.11;Cluster-40706.12;Cluster-4474.0;Cluster-45189.0;Cluster-36179.0;Cluster-44998.0;Cluster-44998.1	K01593+K01593+K01593+K01593+K01593+K01593+K01593+K01593+K01757+K01757+K01757
ko04016	MAPK signaling pathway - plant	141	799	2841	19165	0.0137996	1	Cluster-43215.6;Cluster-10031.8;Cluster-24725.0;Cluster-30953.0;Cluster-36544.0;Cluster-42379.1;Cluster-42379.2;Cluster-42379.6;Cluster-5633.1;Cluster-43191.3;Cluster-43191.7;Cluster-43191.8;Cluster-18929.0;Cluster-22822.0;Cluster-33234.0;Cluster-34205.0;Cluster-39256.0;Cluster-16418.1;Cluster-17339.0;Cluster-17695.0;Cluster-18709.0;Cluster-21072.6;Cluster-24892.0;Cluster-27498.10;Cluster-27498.9…	K00940+K02183+K02183+K02183+K02183+K02183+K02183+K02183+K02183+K03781+K03781+K03781+K13413+K13413+K13413+K13413+K13413+K13416+K13416+K13416+K13416+K13416+K13416+K13416+K13416+K13416+K13416+K13416+K13416+K13416+K13416+K13416+K13416+K13420+K13420+K13420+K13420+K13420+K13420+K13420+K13420+K13420+K13422+K13422+K13422+K13424+K13424+K13424+K13425+K13425+K13426+K13426+K13447+K13447+K13447+K13449+K13449+…
ko00052	Galactose metabolism	54	276	2841	19165	0.0184552	1	Cluster-23927.0;Cluster-20472.0;Cluster-24105.8;Cluster-24105.9;Cluster-25101.0;Cluster-33983.0;Cluster-4028.0;Cluster-43027.6;Cluster-46584.0;Cluster-40928.0;Cluster-47403.2;Cluster-10197.0;Cluster-15140.0;Cluster-20248.0;Cluster-23536.0;Cluster-25286.1;Cluster-26924.0;Cluster-3919.0;Cluster-44958.5;Cluster-20279.12;Cluster-20279.15;Cluster-35579.1;Cluster-41171.0;Cluster-41171.10;Cluster-41171.…	K00844+K00850+K00850+K00850+K00850+K00850+K00850+K00850+K00850+K00963+K01187+K01193+K01193+K01193+K01193+K01193+K01193+K01193+K01193+K01784+K01784+K06617+K06617+K06617+K06617+K06617+K06617+K06617+K06617+K06617+K06617+K06617+K07407+K07407+K12309+K12309+K12309+K12309+K12309+K12309+K12309+K12309+K12309+K12447+K12447+K12447+K12447+K18819+K18819+K18819+K18819+K18819+K18819+K18819
ko00591	Linoleic acid metabolism	21	91	2841	19165	0.0236633	1	Cluster-16958.0;Cluster-20082.0;Cluster-29100.0;Cluster-29100.11;Cluster-29100.13;Cluster-29100.2;Cluster-29100.4;Cluster-29100.9;Cluster-40018.119;Cluster-40018.132;Cluster-44898.2;Cluster-44898.3;Cluster-44898.5;Cluster-44898.7;Cluster-45438.3;Cluster-45438.5;Cluster-45438.7;Cluster-39696.1;Cluster-40954.12;Cluster-40954.7;Cluster-44283.0	K00454+K00454+K00454+K00454+K00454+K00454+K00454+K00454+K00454+K00454+K00454+K00454+K00454+K00454+K00454+K00454+K00454+K15718+K15718+K15718+K15718
ko00062	Fatty acid elongation	18	76	2841	19165	0.0270217	1	Cluster-40822.5;Cluster-3460.0;Cluster-35576.0;Cluster-35748.0;Cluster-46736.2;Cluster-16486.0;Cluster-21270.0;Cluster-22852.0;Cluster-24890.1;Cluster-27290.0;Cluster-28709.2;Cluster-30550.0;Cluster-30550.1;Cluster-30550.6;Cluster-35220.0;Cluster-35220.2;Cluster-35220.3;Cluster-44547.1	K07512+K10251+K10251+K10703+K10703+K15397+K15397+K15397+K15397+K15397+K15397+K15397+K15397+K15397+K15397+K15397+K15397+K15397
ko00261	Monobactam biosynthesis	7	21	2841	19165	0.0270252	1	Cluster-44191.0;Cluster-4616.1;Cluster-4616.2;Cluster-29457.0;Cluster-41138.1;Cluster-33304.0;Cluster-16189.0	K00133+K00215+K00215+K00928+K01714+K12524+K13811
ko00630	Glyoxylate and dicarboxylate metabolism	57	308	2841	19165	0.0427923	1	Cluster-16581.3;Cluster-25926.0;Cluster-44090.0;Cluster-44090.1;Cluster-44090.4;Cluster-44090.7;Cluster-24835.0;Cluster-30450.0;Cluster-46956.0;Cluster-41107.0;Cluster-35006.6;Cluster-24480.0;Cluster-26529.4;Cluster-26529.5;Cluster-38971.0;Cluster-5810.53;Cluster-5810.63;Cluster-5810.66;Cluster-5810.67;Cluster-5810.68;Cluster-40797.0;Cluster-40797.1;Cluster-40797.2;Cluster-40797.3;Cluster-44528.0…	K00025+K00026+K00281+K00281+K00281+K00281+K00284+K00600+K00600+K00605+K00626+K00830+K01433+K01433+K01601+K01601+K01601+K01601+K01601+K01601+K01602+K01602+K01602+K01602+K01602+K01647+K01647+K01681+K01895+K01913+K01915+K01915+K01915+K01915+K02437+K02437+K03781+K03781+K03781+K11517+K11517+K11517+K11517+K11517+K14272+K15893+K15918+K15918+K15919+K15919+K19269+K19269+K22133+K22133+K22133+K22133+K22133
ko00942	Anthocyanin biosynthesis	5	15	2841	19165	0.0590313	1	Cluster-40295.0;Cluster-29455.3;Cluster-29455.5;Cluster-29455.7;Cluster-36825.0	K12930+K12938+K12938+K12938+K17193
ko00300	Lysine biosynthesis	7	25	2841	19165	0.0658407	1	Cluster-44191.0;Cluster-4616.1;Cluster-4616.2;Cluster-29457.0;Cluster-18362.2;Cluster-41138.1;Cluster-33304.0	K00133+K00215+K00215+K00928+K01586+K01714+K12524
ko00944	Flavone and flavonol biosynthesis	4	11	2841	19165	0.0669005	1	Cluster-25812.0;Cluster-20712.0;Cluster-39890.0;Cluster-28919.0	K13083+K13264+K13264+K22794
ko00061	Fatty acid biosynthesis	36	191	2841	19165	0.0739183	1	Cluster-41834.2;Cluster-24283.0;Cluster-14689.1;Cluster-14689.5;Cluster-14689.6;Cluster-19229.2;Cluster-19229.4;Cluster-19229.9;Cluster-29588.2;Cluster-42556.0;Cluster-46532.2;Cluster-29282.0;Cluster-44428.1;Cluster-45182.0;Cluster-31107.0;Cluster-37469.0;Cluster-38101.0;Cluster-9432.0;Cluster-40822.5;Cluster-31331.0;Cluster-31331.1;Cluster-38374.3;Cluster-38374.5;Cluster-45655.0;Cluster-22386.0;…	K00059+K00208+K01897+K01897+K01897+K01897+K01897+K01897+K01897+K01961+K01963+K02160+K02160+K02160+K03921+K03921+K03921+K03921+K07512+K09458+K09458+K09458+K09458+K09458+K10781+K10781+K10781+K10782+K18660+K18660+K18660+K18660+K18660+K18660+K18660+K18660
ko00904	Diterpenoid biosynthesis	13	58	2841	19165	0.0795064	1	Cluster-32407.0;Cluster-47058.0;Cluster-23065.0;Cluster-14871.0;Cluster-25852.0;Cluster-35327.0;Cluster-3159.0;Cluster-44069.1;Cluster-23618.2;Cluster-23618.6;Cluster-40734.0;Cluster-45513.1;Cluster-45513.2	K04121+K04122+K04123+K04125+K04125+K04125+K05282+K13070+K17961+K17961+K17961+K17961+K17961
ko00402	Benzoxazinoid biosynthesis	8	32	2841	19165	0.0906236	1	Cluster-12979.0;Cluster-27621.0;Cluster-30110.0;Cluster-30110.1;Cluster-30778.1;Cluster-30778.4;Cluster-30778.5;Cluster-33570.0	K13229+K13229+K13229+K13229+K13229+K13229+K13229+K13229
ko00350	Tyrosine metabolism	34	185	2841	19165	0.105417	1	Cluster-41876.0;Cluster-14783.4;Cluster-14783.6;Cluster-40327.4;Cluster-40327.6;Cluster-17659.0;Cluster-31046.0;Cluster-31046.1;Cluster-37111.0;Cluster-41822.0;Cluster-33814.0;Cluster-33814.1;Cluster-44750.1;Cluster-18910.0;Cluster-25044.0;Cluster-40622.8;Cluster-26541.0;Cluster-15361.2;Cluster-19241.0;Cluster-40706.1;Cluster-40706.10;Cluster-40706.11;Cluster-40706.12;Cluster-4474.0;Cluster-45189…	K00001+K00121+K00121+K00121+K00121+K00276+K00276+K00276+K00276+K00276+K00422+K00422+K00451+K00815+K00815+K00815+K01557+K01593+K01593+K01593+K01593+K01593+K01593+K01593+K01593+K01800+K02510+K07253+K15849+K18606+K18857+K18857+K18857+K18857
ko00998	Biosynthesis of various secondary metabolites - part 2	2	4	2841	19165	0.107219	1	Cluster-32706.0;Cluster-37955.1	K21568+K21568
ko00860	Porphyrin and chlorophyll metabolism	28	150	2841	19165	0.114268	1	Cluster-30460.0;Cluster-19350.3;Cluster-20549.0;Cluster-45156.1;Cluster-45156.2;Cluster-28271.4;Cluster-31675.1;Cluster-44814.0;Cluster-36995.1;Cluster-27521.0;Cluster-43809.2;Cluster-45131.4;Cluster-45815.1;Cluster-30098.0;Cluster-45036.0;Cluster-46613.0;Cluster-31402.0;Cluster-43043.3;Cluster-43043.4;Cluster-43043.7;Cluster-16813.6;Cluster-41499.0;Cluster-34752.0;Cluster-43762.0;Cluster-31382.0…	K00218+K00231+K00231+K01698+K01698+K01749+K01772+K01845+K01885+K03403+K03404+K03428+K04035+K08099+K08101+K10960+K13071+K13071+K13071+K13071+K13544+K13544+K13545+K13600+K13606+K18010+K18010+K22013
ko00380	Tryptophan metabolism	44	249	2841	19165	0.119823	1	Cluster-11044.0;Cluster-16207.0;Cluster-28775.0;Cluster-31939.0;Cluster-35370.0;Cluster-41298.5;Cluster-41298.8;Cluster-35006.6;Cluster-45038.0;Cluster-39052.0;Cluster-39052.1;Cluster-39052.4;Cluster-19814.8;Cluster-20180.2;Cluster-3533.16;Cluster-41440.3;Cluster-41440.5;Cluster-41440.7;Cluster-46024.0;Cluster-15361.2;Cluster-19241.0;Cluster-40706.1;Cluster-40706.10;Cluster-40706.11;Cluster-40706…	K00128+K00128+K00128+K00128+K00128+K00128+K00128+K00626+K00658+K00837+K00837+K00837+K01426+K01426+K01426+K01426+K01426+K01426+K01426+K01593+K01593+K01593+K01593+K01593+K01593+K01593+K01593+K03781+K03781+K03781+K11816+K11816+K11816+K11816+K11820+K13066+K13066+K13066+K14085+K16903+K22588+K22588+K22588+K23947
ko00903	Limonene and pinene degradation	7	29	2841	19165	0.127037	1	Cluster-11044.0;Cluster-16207.0;Cluster-28775.0;Cluster-31939.0;Cluster-35370.0;Cluster-41298.5;Cluster-41298.8	K00128+K00128+K00128+K00128+K00128+K00128+K00128
ko00531	Glycosaminoglycan degradation	20	104	2841	19165	0.130601	1	Cluster-18739.0;Cluster-28204.0;Cluster-36649.0;Cluster-27961.1;Cluster-33510.0;Cluster-44554.9;Cluster-38817.2;Cluster-38817.3;Cluster-42830.5;Cluster-44085.0;Cluster-21070.0;Cluster-26437.2;Cluster-29856.1;Cluster-32484.0;Cluster-32632.0;Cluster-34032.0;Cluster-34866.0;Cluster-38109.4;Cluster-39560.0;Cluster-45003.0	K01205+K01205+K01205+K07964+K07964+K07964+K10532+K10532+K10532+K10532+K12309+K12309+K12309+K12309+K12309+K12309+K12309+K12309+K12309+K12373
ko00051	Fructose and mannose metabolism	37	209	2841	19165	0.140649	1	Cluster-23927.0;Cluster-33393.0;Cluster-39335.6;Cluster-40271.8;Cluster-20472.0;Cluster-24105.8;Cluster-24105.9;Cluster-25101.0;Cluster-33983.0;Cluster-4028.0;Cluster-43027.6;Cluster-46584.0;Cluster-19331.9;Cluster-23817.0;Cluster-38322.0;Cluster-7120.3;Cluster-44417.0;Cluster-44417.1;Cluster-44417.2;Cluster-44417.3;Cluster-44417.4;Cluster-10706.0;Cluster-41928.1;Cluster-41928.3;Cluster-41928.4;C…	K00844+K00847+K00847+K00847+K00850+K00850+K00850+K00850+K00850+K00850+K00850+K00850+K00895+K00895+K00895+K00895+K01103+K01103+K01103+K01103+K01103+K01623+K01623+K01623+K01623+K01623+K01623+K01840+K01840+K03841+K03841+K03841+K03841+K18447+K19355+K19355+K19355
ko03030	DNA replication	33	185	2841	19165	0.146011	1	Cluster-20680.0;Cluster-27916.0;Cluster-21904.3;Cluster-30802.0;Cluster-46749.0;Cluster-27885.0;Cluster-30341.1;Cluster-30341.2;Cluster-30341.5;Cluster-22111.0;Cluster-26722.0;Cluster-21252.0;Cluster-23566.0;Cluster-33082.0;Cluster-37611.0;Cluster-38246.0;Cluster-23004.1;Cluster-23004.2;Cluster-35617.1;Cluster-19857.0;Cluster-28364.0;Cluster-44182.0;Cluster-30407.1;Cluster-32300.0;Cluster-46862.0…	K02209+K02210+K02212+K02320+K02321+K02324+K02325+K02325+K02325+K02327+K02328+K02335+K02540+K02541+K02542+K02684+K02685+K02685+K03505+K04799+K04802+K04802+K07466+K07466+K07466+K10739+K10739+K10740+K10742+K10743+K10745+K10755+K10756
ko00906	Carotenoid biosynthesis	20	106	2841	19165	0.149811	1	Cluster-34346.0;Cluster-43222.0;Cluster-43222.3;Cluster-43222.5;Cluster-28930.0;Cluster-29314.0;Cluster-24193.1;Cluster-35785.3;Cluster-38291.1;Cluster-42707.0;Cluster-45595.0;Cluster-40543.0;Cluster-10287.0;Cluster-17569.0;Cluster-26092.0;Cluster-30279.0;Cluster-46098.3;Cluster-32356.1;Cluster-25285.0;Cluster-46639.0	K02291+K02291+K02291+K02291+K06444+K09835+K09838+K09838+K09838+K09838+K09838+K09839+K09840+K09840+K09841+K09841+K09841+K09843+K14593+K17911
ko00360	Phenylalanine metabolism	29	166	2841	19165	0.194581	1	Cluster-35084.11;Cluster-35084.8;Cluster-17659.0;Cluster-31046.0;Cluster-31046.1;Cluster-37111.0;Cluster-41822.0;Cluster-18910.0;Cluster-25044.0;Cluster-40622.8;Cluster-19814.8;Cluster-20180.2;Cluster-3533.16;Cluster-41440.3;Cluster-41440.5;Cluster-41440.7;Cluster-46024.0;Cluster-15361.2;Cluster-19241.0;Cluster-40706.1;Cluster-40706.10;Cluster-40706.11;Cluster-40706.12;Cluster-4474.0;Cluster-4518…	K00074+K00074+K00276+K00276+K00276+K00276+K00276+K00815+K00815+K00815+K01426+K01426+K01426+K01426+K01426+K01426+K01426+K01593+K01593+K01593+K01593+K01593+K01593+K01593+K01593+K07253+K10775+K15849+K18606
ko01040	Biosynthesis of unsaturated fatty acids	11	56	2841	19165	0.199641	1	Cluster-34739.0;Cluster-31107.0;Cluster-37469.0;Cluster-38101.0;Cluster-9432.0;Cluster-29571.0;Cluster-3460.0;Cluster-35576.0;Cluster-22965.11;Cluster-35748.0;Cluster-46736.2	K00232+K03921+K03921+K03921+K03921+K07513+K10251+K10251+K10256+K10703+K10703
ko00750	Vitamin B6 metabolism	12	63	2841	19165	0.216228	1	Cluster-39634.2;Cluster-18155.1;Cluster-31442.1;Cluster-42632.0;Cluster-42632.5;Cluster-45775.0;Cluster-46137.0;Cluster-30648.0;Cluster-22484.4;Cluster-22484.5;Cluster-36162.0;Cluster-46041.1	K00831+K01733+K01733+K05275+K05275+K05275+K06215+K08681+K13248+K13248+K13248+K13248
ko00908	Zeatin biosynthesis	11	57	2841	19165	0.216506	1	Cluster-31423.0;Cluster-35666.0;Cluster-26335.0;Cluster-24438.0;Cluster-23429.0;Cluster-43488.0;Cluster-22729.0;Cluster-33775.0;Cluster-34034.0;Cluster-34386.1;Cluster-4086.0	K00279+K00279+K10760+K13493+K13496+K13496+K23452+K23452+K23452+K23452+K23452
ko00010	Glycolysis / Gluconeogenesis	59	371	2841	19165	0.298408	1	Cluster-41876.0;Cluster-28528.1;Cluster-6874.0;Cluster-41923.0;Cluster-14783.4;Cluster-14783.6;Cluster-40327.4;Cluster-40327.6;Cluster-11044.0;Cluster-16207.0;Cluster-28775.0;Cluster-31939.0;Cluster-35370.0;Cluster-41298.5;Cluster-41298.8;Cluster-25807.0;Cluster-45912.0;Cluster-20660.0;Cluster-23927.0;Cluster-20472.0;Cluster-24105.8;Cluster-24105.9;Cluster-25101.0;Cluster-33983.0;Cluster-4028.0;C…	K00001+K00002+K00002+K00016+K00121+K00121+K00121+K00121+K00128+K00128+K00128+K00128+K00128+K00128+K00128+K00134+K00134+K00627+K00844+K00850+K00850+K00850+K00850+K00850+K00850+K00850+K00850+K00873+K00895+K00895+K00895+K00895+K00927+K00927+K01006+K01568+K01610+K01623+K01623+K01623+K01623+K01623+K01623+K01792+K01792+K01792+K01792+K01810+K01895+K01913+K03841+K03841+K03841+K03841+K14085+K18857+K18857+…
ko00511	Other glycan degradation	28	172	2841	19165	0.32573	1	Cluster-23323.2;Cluster-37792.4;Cluster-10458.0;Cluster-22957.0;Cluster-24671.0;Cluster-27803.0;Cluster-27980.0;Cluster-37846.1;Cluster-42245.2;Cluster-42245.3;Cluster-42433.0;Cluster-44495.0;Cluster-44719.0;Cluster-45659.4;Cluster-45659.5;Cluster-34826.0;Cluster-21070.0;Cluster-26437.2;Cluster-29856.1;Cluster-32484.0;Cluster-32632.0;Cluster-34032.0;Cluster-34866.0;Cluster-38109.4;Cluster-39560.0…	K01191+K01191+K01206+K01206+K01206+K01206+K01206+K01206+K01206+K01206+K01206+K01206+K01206+K01206+K01206+K01227+K12309+K12309+K12309+K12309+K12309+K12309+K12309+K12309+K12309+K12373+K17108+K17108
ko00604	Glycosphingolipid biosynthesis - ganglio series	10	57	2841	19165	0.334104	1	Cluster-21070.0;Cluster-26437.2;Cluster-29856.1;Cluster-32484.0;Cluster-32632.0;Cluster-34032.0;Cluster-34866.0;Cluster-38109.4;Cluster-39560.0;Cluster-45003.0	K12309+K12309+K12309+K12309+K12309+K12309+K12309+K12309+K12309+K12373
ko01212	Fatty acid metabolism	44	278	2841	19165	0.342527	1	Cluster-41834.2;Cluster-24283.0;Cluster-34739.0;Cluster-35006.6;Cluster-14689.1;Cluster-14689.5;Cluster-14689.6;Cluster-19229.2;Cluster-19229.4;Cluster-19229.9;Cluster-29588.2;Cluster-42556.0;Cluster-46532.2;Cluster-29282.0;Cluster-44428.1;Cluster-45182.0;Cluster-31107.0;Cluster-37469.0;Cluster-38101.0;Cluster-9432.0;Cluster-40822.5;Cluster-29571.0;Cluster-31331.0;Cluster-31331.1;Cluster-38374.3;…	K00059+K00208+K00232+K00626+K01897+K01897+K01897+K01897+K01897+K01897+K01897+K01961+K01963+K02160+K02160+K02160+K03921+K03921+K03921+K03921+K07512+K07513+K09458+K09458+K09458+K09458+K09458+K10251+K10251+K10256+K10527+K10703+K10703+K10781+K10781+K10781+K18660+K18660+K18660+K18660+K18660+K18660+K18660+K18660
ko00564	Glycerophospholipid metabolism	42	268	2841	19165	0.372771	1	Cluster-29974.0;Cluster-27606.0;Cluster-32718.0;Cluster-42642.0;Cluster-45508.0;Cluster-29541.0;Cluster-41956.0;Cluster-41956.1;Cluster-20189.1;Cluster-31787.3;Cluster-36142.0;Cluster-46528.0;Cluster-19790.0;Cluster-28329.0;Cluster-45822.1;Cluster-47365.0;Cluster-47365.3;Cluster-47365.4;Cluster-47365.7;Cluster-47365.9;Cluster-26936.0;Cluster-15957.0;Cluster-15095.0;Cluster-45020.20;Cluster-24335.…	K00006+K00655+K00655+K00655+K00655+K00901+K01114+K01114+K01115+K01115+K01115+K01115+K01613+K01613+K01613+K05929+K05929+K05929+K05929+K05929+K06129+K06130+K08744+K08744+K13508+K13508+K13508+K13508+K13508+K13508+K13508+K13511+K14156+K16818+K16818+K16818+K18693+K18693+K18696+K18696+K22389+K25193
ko02010	ABC transporters	56	364	2841	19165	0.403094	1	Cluster-29484.0;Cluster-20108.0;Cluster-45045.0;Cluster-44214.2;Cluster-44214.4;Cluster-13300.1;Cluster-13300.3;Cluster-13300.4;Cluster-26997.0;Cluster-27355.0;Cluster-28759.0;Cluster-29334.0;Cluster-32768.0;Cluster-35424.13;Cluster-35424.9;Cluster-36673.0;Cluster-38922.0;Cluster-40234.0;Cluster-40322.0;Cluster-40539.0;Cluster-43448.1;Cluster-29524.0;Cluster-31369.0;Cluster-31562.0;Cluster-23671.…	K05641+K05643+K05643+K05657+K05657+K05658+K05658+K05658+K05658+K05658+K05658+K05658+K05658+K05658+K05658+K05658+K05658+K05658+K05658+K05658+K05658+K05665+K05665+K05665+K05666+K05666+K05666+K05666+K05666+K05666+K05666+K05666+K05666+K05666+K05666+K05666+K05666+K05674+K05674+K05674+K05681+K05681+K05681+K05681+K05681+K08711+K08711+K08711+K08711+K08711+K08711+K08711+K08711+K08711+K08711+K08711
ko00100	Steroid biosynthesis	13	80	2841	19165	0.406259	1	Cluster-11639.0;Cluster-35455.0;Cluster-44195.2;Cluster-44195.7;Cluster-46917.0;Cluster-33763.2;Cluster-33763.3;Cluster-30474.13;Cluster-30474.3;Cluster-30474.9;Cluster-41089.2;Cluster-41089.4;Cluster-43747.0	K00511+K00511+K00511+K00511+K00801+K01052+K01052+K01853+K01853+K01853+K09832+K09832+K09832
ko00520	Amino sugar and nucleotide sugar metabolism	70	458	2841	19165	0.409838	1	Cluster-13690.11;Cluster-13690.4;Cluster-13690.8;Cluster-17615.0;Cluster-32459.6;Cluster-39829.0;Cluster-23927.0;Cluster-33393.0;Cluster-39335.6;Cluster-40271.8;Cluster-40928.0;Cluster-25178.1;Cluster-13766.0;Cluster-21633.0;Cluster-21770.0;Cluster-26440.0;Cluster-27544.1;Cluster-32959.0;Cluster-38522.2;Cluster-40398.0;Cluster-30239.0;Cluster-12181.13;Cluster-17067.5;Cluster-23573.0;Cluster-24171…	K00326+K00326+K00326+K00326+K00621+K00770+K00844+K00847+K00847+K00847+K00963+K00972+K00975+K00975+K00975+K00975+K00975+K00975+K00975+K00975+K01097+K01183+K01183+K01183+K01183+K01183+K01183+K01183+K01183+K01183+K01183+K01183+K01183+K01183+K01183+K01183+K01784+K01784+K01810+K01840+K01840+K08678+K08678+K08678+K08678+K12373+K12446+K12447+K12447+K12447+K12447+K12448+K12449+K12450+K13379+K15920+K15920+…
ko00780	Biotin metabolism	9	55	2841	19165	0.430309	1	Cluster-41834.2;Cluster-24283.0;Cluster-44034.0;Cluster-44034.3;Cluster-31331.0;Cluster-31331.1;Cluster-38374.3;Cluster-38374.5;Cluster-45655.0	K00059+K00208+K00652+K00652+K09458+K09458+K09458+K09458+K09458
ko00590	Arachidonic acid metabolism	9	55	2841	19165	0.430309	1	Cluster-25835.0;Cluster-27883.1;Cluster-34558.0;Cluster-10462.2;Cluster-10462.3;Cluster-15316.0;Cluster-16448.0;Cluster-16448.1;Cluster-3948.0	K00432+K00432+K00432+K08726+K08726+K08726+K08726+K08726+K08726
ko00450	Selenocompound metabolism	9	57	2841	19165	0.474916	1	Cluster-20818.0;Cluster-26597.0;Cluster-30526.0;Cluster-31723.0;Cluster-33080.0;Cluster-33080.1;Cluster-45590.4;Cluster-30252.0;Cluster-16189.0	K00384+K00384+K00384+K00384+K00384+K00384+K00549+K01874+K13811
ko03410	Base excision repair	21	138	2841	19165	0.484726	1	Cluster-27793.0;Cluster-36898.0;Cluster-27885.0;Cluster-30341.1;Cluster-30341.2;Cluster-30341.5;Cluster-22111.0;Cluster-26722.0;Cluster-21252.0;Cluster-35617.1;Cluster-44158.3;Cluster-37853.0;Cluster-19857.0;Cluster-28364.0;Cluster-44182.0;Cluster-44163.4;Cluster-13369.0;Cluster-15495.0;Cluster-20552.6;Cluster-20552.8;Cluster-27559.0	K01246+K01246+K02324+K02325+K02325+K02325+K02327+K02328+K02335+K03505+K03512+K03648+K04799+K04802+K04802+K10563+K10569+K10773+K10773+K10773+K10773
ko00960	Tropane, piperidine and pyridine alkaloid biosynthesis	15	102	2841	19165	0.556174	1	Cluster-17659.0;Cluster-31046.0;Cluster-31046.1;Cluster-37111.0;Cluster-41822.0;Cluster-18910.0;Cluster-25044.0;Cluster-40622.8;Cluster-26624.0;Cluster-30312.0;Cluster-34880.1;Cluster-34880.6;Cluster-44548.0;Cluster-45562.1;Cluster-32433.0	K00276+K00276+K00276+K00276+K00276+K00815+K00815+K00815+K08081+K08081+K08081+K08081+K08081+K15849+K18606
ko00740	Riboflavin metabolism	15	103	2841	19165	0.572308	1	Cluster-44744.1;Cluster-44744.3;Cluster-34647.0;Cluster-38619.1;Cluster-24315.0;Cluster-38235.7;Cluster-17356.0;Cluster-21398.0;Cluster-29705.0;Cluster-34302.12;Cluster-34302.5;Cluster-46423.10;Cluster-46423.4;Cluster-46423.6;Cluster-30612.0	K00793+K00793+K01513+K01513+K14379+K14379+K14652+K14652+K20884+K20884+K20884+K20884+K20884+K20884+K22912
ko00310	Lysine degradation	20	138	2841	19165	0.580543	1	Cluster-11044.0;Cluster-16207.0;Cluster-28775.0;Cluster-31939.0;Cluster-35370.0;Cluster-41298.5;Cluster-41298.8;Cluster-30186.0;Cluster-35006.6;Cluster-45038.0;Cluster-43508.2;Cluster-43508.6;Cluster-31745.0;Cluster-33625.0;Cluster-43667.0;Cluster-41788.4;Cluster-35261.0;Cluster-44053.4;Cluster-36247.1;Cluster-38313.0	K00128+K00128+K00128+K00128+K00128+K00128+K00128+K00306+K00626+K00658+K09188+K09188+K11420+K11420+K11426+K11430+K14085+K22748+K24406+K24406
ko00030	Pentose phosphate pathway	28	195	2841	19165	0.603798	1	Cluster-12588.2;Cluster-17859.0;Cluster-31820.0;Cluster-20472.0;Cluster-24105.8;Cluster-24105.9;Cluster-25101.0;Cluster-33983.0;Cluster-4028.0;Cluster-43027.6;Cluster-46584.0;Cluster-19331.9;Cluster-23817.0;Cluster-38322.0;Cluster-7120.3;Cluster-10706.0;Cluster-41928.1;Cluster-41928.3;Cluster-41928.4;Cluster-41928.5;Cluster-41928.6;Cluster-26018.0;Cluster-10234.0;Cluster-38098.1;Cluster-28788.0;C…	K00036+K00036+K00615+K00850+K00850+K00850+K00850+K00850+K00850+K00850+K00850+K00895+K00895+K00895+K00895+K01623+K01623+K01623+K01623+K01623+K01623+K01783+K01807+K01810+K03841+K03841+K03841+K03841
ko00071	Fatty acid degradation	33	230	2841	19165	0.60949	1	Cluster-41876.0;Cluster-14783.4;Cluster-14783.6;Cluster-40327.4;Cluster-40327.6;Cluster-11044.0;Cluster-16207.0;Cluster-28775.0;Cluster-31939.0;Cluster-35370.0;Cluster-41298.5;Cluster-41298.8;Cluster-34739.0;Cluster-35006.6;Cluster-14689.1;Cluster-14689.5;Cluster-14689.6;Cluster-19229.2;Cluster-19229.4;Cluster-19229.9;Cluster-29588.2;Cluster-29571.0;Cluster-17149.0;Cluster-6576.10;Cluster-6576.6;…	K00001+K00121+K00121+K00121+K00121+K00128+K00128+K00128+K00128+K00128+K00128+K00128+K00232+K00626+K01897+K01897+K01897+K01897+K01897+K01897+K01897+K07513+K07517+K07517+K07517+K10527+K14085+K15401+K18857+K18857+K18857+K18857+K20495
ko00290	Valine, leucine and isoleucine biosynthesis	4	28	2841	19165	0.613006	1	Cluster-45635.0;Cluster-43028.0;Cluster-20383.0;Cluster-26339.0	K00053+K00826+K01687+K01754
ko00340	Histidine metabolism	13	92	2841	19165	0.619214	1	Cluster-11044.0;Cluster-16207.0;Cluster-28775.0;Cluster-31939.0;Cluster-35370.0;Cluster-41298.5;Cluster-41298.8;Cluster-40140.0;Cluster-46908.1;Cluster-35261.0;Cluster-14149.0;Cluster-36560.1;Cluster-28408.0	K00128+K00128+K00128+K00128+K00128+K00128+K00128+K00765+K01814+K14085+K14152+K14152+K18649
ko00760	Nicotinate and nicotinamide metabolism	15	107	2841	19165	0.634347	1	Cluster-31937.0;Cluster-17308.0;Cluster-26051.0;Cluster-45316.3;Cluster-43356.3;Cluster-27016.0;Cluster-37874.0;Cluster-34647.0;Cluster-38619.1;Cluster-32406.0;Cluster-38078.0;Cluster-46557.3;Cluster-29671.1;Cluster-36839.0;Cluster-21892.0	K00278+K00858+K00858+K00858+K01081+K01240+K01240+K01513+K01513+K03426+K03517+K03517+K03787+K03787+K11416
ko00480	Glutathione metabolism	36	255	2841	19165	0.652123	1	Cluster-36335.0;Cluster-12588.2;Cluster-17859.0;Cluster-39988.0;Cluster-39988.2;Cluster-25835.0;Cluster-27883.1;Cluster-34558.0;Cluster-34789.1;Cluster-35652.6;Cluster-41435.0;Cluster-43672.2;Cluster-43672.4;Cluster-34168.0;Cluster-5008.0;Cluster-5008.7;Cluster-12365.7;Cluster-26496.0;Cluster-30461.0;Cluster-31303.1;Cluster-33179.0;Cluster-38638.4;Cluster-40749.1;Cluster-40749.10;Cluster-4099.0;C…	K00031+K00036+K00036+K00383+K00383+K00432+K00432+K00432+K00434+K00434+K00434+K00434+K00434+K00797+K00797+K00797+K00799+K00799+K00799+K00799+K00799+K00799+K00799+K00799+K00799+K00799+K01255+K01255+K01255+K01255+K01256+K01256+K01919+K01919+K10807+K10808
ko00280	Valine, leucine and isoleucine degradation	37	263	2841	19165	0.66206	1	Cluster-24404.0;Cluster-30086.0;Cluster-40758.0;Cluster-7156.19;Cluster-11044.0;Cluster-16207.0;Cluster-28775.0;Cluster-31939.0;Cluster-35370.0;Cluster-41298.5;Cluster-41298.8;Cluster-42975.5;Cluster-31752.2;Cluster-35006.6;Cluster-43028.0;Cluster-34692.0;Cluster-28348.0;Cluster-29509.0;Cluster-38673.0;Cluster-45492.1;Cluster-30014.0;Cluster-41154.0;Cluster-41154.4;Cluster-27876.0;Cluster-44330.3…	K00020+K00020+K00020+K00020+K00128+K00128+K00128+K00128+K00128+K00128+K00128+K00140+K00253+K00626+K00826+K01640+K01641+K01968+K01968+K01968+K01969+K01969+K01969+K05605+K05605+K05605+K05607+K07513+K14085+K18660+K18660+K18660+K18660+K18660+K18660+K18660+K18660
ko00400	Phenylalanine, tyrosine and tryptophan biosynthesis	21	153	2841	19165	0.68359	1	Cluster-18910.0;Cluster-25044.0;Cluster-40622.8;Cluster-38763.0;Cluster-34837.0;Cluster-36524.0;Cluster-5773.2;Cluster-20562.0;Cluster-28567.0;Cluster-38524.1;Cluster-38524.10;Cluster-38524.11;Cluster-38524.14;Cluster-38524.3;Cluster-38524.4;Cluster-38524.8;Cluster-38524.9;Cluster-38616.0;Cluster-38616.1;Cluster-38616.2;Cluster-45562.1	K00815+K00815+K00815+K00891+K01626+K01657+K01658+K13832+K13832+K13832+K13832+K13832+K13832+K13832+K13832+K13832+K13832+K15227+K15227+K15227+K15849
ko00330	Arginine and proline metabolism	27	197	2841	19165	0.701301	1	Cluster-11044.0;Cluster-16207.0;Cluster-28775.0;Cluster-31939.0;Cluster-35370.0;Cluster-41298.5;Cluster-41298.8;Cluster-31149.0;Cluster-43822.0;Cluster-43822.1;Cluster-34168.0;Cluster-5008.0;Cluster-5008.7;Cluster-19814.8;Cluster-20180.2;Cluster-3533.16;Cluster-41440.3;Cluster-41440.5;Cluster-41440.7;Cluster-46024.0;Cluster-43472.0;Cluster-33091.0;Cluster-39705.1;Cluster-39705.2;Cluster-45308.1;C…	K00128+K00128+K00128+K00128+K00128+K00128+K00128+K00286+K00318+K00318+K00797+K00797+K00797+K01426+K01426+K01426+K01426+K01426+K01426+K01426+K01476+K01611+K10536+K10536+K10536+K12657+K14085
ko00600	Sphingolipid metabolism	19	142	2841	19165	0.721261	1	Cluster-11327.0;Cluster-44821.3;Cluster-43460.4;Cluster-43132.4;Cluster-45356.1;Cluster-21070.0;Cluster-26437.2;Cluster-29856.1;Cluster-32484.0;Cluster-32632.0;Cluster-34032.0;Cluster-34866.0;Cluster-38109.4;Cluster-39560.0;Cluster-31916.0;Cluster-32157.0;Cluster-33375.2;Cluster-41363.0;Cluster-41363.4	K00654+K00654+K04715+K07407+K07407+K12309+K12309+K12309+K12309+K12309+K12309+K12309+K12309+K12309+K12349+K17108+K17108+K24621+K24621
ko00240	Pyrimidine metabolism	39	285	2841	19165	0.731643	1	Cluster-31518.0;Cluster-24336.0;Cluster-39964.9;Cluster-35093.3;Cluster-35662.1;Cluster-35662.2;Cluster-35662.4;Cluster-37703.0;Cluster-43215.6;Cluster-3095.6;Cluster-45494.0;Cluster-43356.3;Cluster-27016.0;Cluster-37874.0;Cluster-28336.0;Cluster-37816.0;Cluster-33439.0;Cluster-36860.3;Cluster-41603.0;Cluster-41603.1;Cluster-41683.0;Cluster-41683.1;Cluster-34647.0;Cluster-38619.1;Cluster-41998.2;…	K00609+K00857+K00857+K00876+K00876+K00876+K00876+K00876+K00940+K00943+K00943+K01081+K01240+K01240+K01465+K01493+K01510+K01510+K01510+K01510+K01510+K01510+K01513+K01513+K01520+K01520+K01520+K01520+K01937+K01937+K01937+K03787+K03787+K09903+K10807+K10808+K16904+K16904+K16904
ko00514	Other types of O-glycan biosynthesis	6	48	2841	19165	0.735101	1	Cluster-45044.5;Cluster-22202.16;Cluster-23698.0;Cluster-34922.0;Cluster-40602.0;Cluster-47044.0	K09667+K13667+K13667+K13667+K20783+K20783
ko00072	Synthesis and degradation of ketone bodies	3	25	2841	19165	0.738698	1	Cluster-35006.6;Cluster-34692.0;Cluster-28348.0	K00626+K01640+K01641
ko00966	Glucosinolate biosynthesis	2	17	2841	19165	0.741339	1	Cluster-43028.0;Cluster-10257.0	K00826+K11820
ko00220	Arginine biosynthesis	12	93	2841	19165	0.741951	1	Cluster-22017.0;Cluster-32880.0;Cluster-36232.0;Cluster-30679.2;Cluster-43472.0;Cluster-10407.0;Cluster-42020.5;Cluster-42020.6;Cluster-42514.0;Cluster-42714.0;Cluster-30270.0;Cluster-31410.4	K00261+K00262+K00611+K00930+K01476+K01915+K01915+K01915+K01915+K14272+K14677+K14682
ko00603	Glycosphingolipid biosynthesis - globo and isoglobo series	3	26	2841	19165	0.763103	1	Cluster-43132.4;Cluster-45356.1;Cluster-45003.0	K07407+K07407+K12373
ko00230	Purine metabolism	56	410	2841	19165	0.768647	1	Cluster-14872.0;Cluster-33968.0;Cluster-29580.2;Cluster-29580.5;Cluster-42386.0;Cluster-43584.0;Cluster-44943.0;Cluster-13880.0;Cluster-29534.1;Cluster-32696.1;Cluster-32696.2;Cluster-23619.0;Cluster-17808.0;Cluster-36837.2;Cluster-36837.7;Cluster-43215.6;Cluster-45276.5;Cluster-7634.10;Cluster-7634.2;Cluster-46150.0;Cluster-46150.1;Cluster-46150.2;Cluster-46150.4;Cluster-46150.8;Cluster-47404.0;…	K00088+K00088+K00601+K00601+K00759+K00759+K00759+K00764+K00856+K00856+K00856+K00860+K00873+K00939+K00939+K00940+K00942+K00942+K00942+K00951+K00951+K00951+K00951+K00951+K00951+K01081+K01487+K01490+K01510+K01510+K01510+K01510+K01510+K01510+K01513+K01513+K01933+K01951+K02083+K02083+K02083+K02083+K02083+K02083+K02083+K02083+K03787+K03787+K10807+K10808+K11808+K13484+K13484+K13484+K13811+K18447
ko00900	Terpenoid backbone biosynthesis	14	111	2841	19165	0.782257	1	Cluster-31921.0;Cluster-35006.6;Cluster-36935.1;Cluster-38353.0;Cluster-28348.0;Cluster-32595.0;Cluster-32159.1;Cluster-40764.4;Cluster-33076.1;Cluster-46613.0;Cluster-32277.0;Cluster-14320.0;Cluster-41598.0;Cluster-37475.1	K00021+K00626+K00787+K01597+K01641+K01662+K01823+K03526+K05356+K10960+K13789+K15889+K15889+K15891
ko00270	Cysteine and methionine metabolism	38	286	2841	19165	0.792406	1	Cluster-41923.0;Cluster-16581.3;Cluster-25926.0;Cluster-44191.0;Cluster-45590.4;Cluster-26166.0;Cluster-29304.0;Cluster-3513.1;Cluster-42799.0;Cluster-44684.0;Cluster-23612.7;Cluster-26108.0;Cluster-3351.0;Cluster-19557.0;Cluster-38801.2;Cluster-34168.0;Cluster-5008.0;Cluster-5008.7;Cluster-18910.0;Cluster-25044.0;Cluster-40622.8;Cluster-43028.0;Cluster-39634.2;Cluster-39052.0;Cluster-39052.1;Clu…	K00016+K00025+K00026+K00133+K00549+K00558+K00558+K00558+K00558+K00558+K00641+K00641+K00641+K00789+K00789+K00797+K00797+K00797+K00815+K00815+K00815+K00826+K00831+K00837+K00837+K00837+K00928+K01611+K01919+K01919+K05933+K08967+K12524+K17398+K17398+K20772+K22846+K23977
ko00130	Ubiquinone and other terpenoid-quinone biosynthesis	24	186	2841	19165	0.798923	1	Cluster-14019.0;Cluster-43246.1;Cluster-4591.3;Cluster-18910.0;Cluster-25044.0;Cluster-40622.8;Cluster-19307.0;Cluster-35623.0;Cluster-46368.5;Cluster-15501.0;Cluster-27329.1;Cluster-45830.0;Cluster-45902.3;Cluster-26077.0;Cluster-32042.2;Cluster-41782.0;Cluster-36601.1;Cluster-33772.0;Cluster-42215.0;Cluster-42215.4;Cluster-42215.6;Cluster-32433.0;Cluster-39101.10;Cluster-39101.4	K00487+K00591+K00591+K00815+K00815+K00815+K01904+K01904+K01904+K03809+K03809+K06127+K09834+K12501+K12501+K12501+K12502+K14759+K14760+K14760+K14760+K18606+K23095+K23095
ko00053	Ascorbate and aldarate metabolism	28	218	2841	19165	0.821315	1	Cluster-28528.1;Cluster-6874.0;Cluster-29178.0;Cluster-11044.0;Cluster-16207.0;Cluster-28775.0;Cluster-31939.0;Cluster-35370.0;Cluster-41298.5;Cluster-41298.8;Cluster-10032.0;Cluster-17277.0;Cluster-23710.0;Cluster-34017.2;Cluster-34789.1;Cluster-35652.6;Cluster-41435.0;Cluster-43672.2;Cluster-43672.4;Cluster-39567.0;Cluster-45213.4;Cluster-21305.0;Cluster-42133.0;Cluster-45555.0;Cluster-46918.6;…	K00002+K00002+K00103+K00128+K00128+K00128+K00128+K00128+K00128+K00128+K00423+K00423+K00423+K00423+K00434+K00434+K00434+K00434+K00434+K00469+K08232+K12447+K12447+K12447+K12447+K14085+K16190+K18649
ko00524	Neomycin, kanamycin and gentamicin biosynthesis	1	11	2841	19165	0.828889	1	Cluster-23927.0	K00844
ko01200	Carbon metabolism	116	844	2841	19165	0.829356	1	Cluster-16581.3;Cluster-25926.0;Cluster-35938.7;Cluster-36335.0;Cluster-12588.2;Cluster-17859.0;Cluster-44449.0;Cluster-35084.11;Cluster-35084.8;Cluster-14783.4;Cluster-14783.6;Cluster-40327.4;Cluster-40327.6;Cluster-25807.0;Cluster-45912.0;Cluster-42975.5;Cluster-34739.0;Cluster-40525.0;Cluster-22017.0;Cluster-44090.0;Cluster-44090.1;Cluster-44090.4;Cluster-44090.7;Cluster-30450.0;Cluster-46956.…	K00025+K00026+K00028+K00031+K00036+K00036+K00051+K00074+K00074+K00121+K00121+K00121+K00121+K00134+K00134+K00140+K00232+K00236+K00261+K00281+K00281+K00281+K00281+K00600+K00600+K00605+K00615+K00626+K00627+K00658+K00830+K00831+K00844+K00850+K00850+K00850+K00850+K00850+K00850+K00850+K00850+K00855+K00873+K00927+K00927+K01006+K01100+K01100+K01100+K01100+K01100+K01595+K01595+K01601+K01601+K01601+K01601+…
ko01210	2-Oxocarboxylic acid metabolism	14	116	2841	19165	0.833424	1	Cluster-36335.0;Cluster-45635.0;Cluster-44191.0;Cluster-43028.0;Cluster-29457.0;Cluster-30679.2;Cluster-42646.0;Cluster-6471.11;Cluster-20938.0;Cluster-20383.0;Cluster-10257.0;Cluster-42714.0;Cluster-30270.0;Cluster-31410.4	K00031+K00053+K00133+K00826+K00928+K00930+K01647+K01647+K01681+K01687+K11820+K14272+K14677+K14682
ko04146	Peroxisome	38	295	2841	19165	0.848619	1	Cluster-36335.0;Cluster-34739.0;Cluster-30186.0;Cluster-24480.0;Cluster-34692.0;Cluster-14689.1;Cluster-14689.5;Cluster-14689.6;Cluster-19229.2;Cluster-19229.4;Cluster-19229.9;Cluster-29588.2;Cluster-32406.0;Cluster-43191.3;Cluster-43191.7;Cluster-43191.8;Cluster-34254.0;Cluster-36168.3;Cluster-43783.4;Cluster-29571.0;Cluster-10462.2;Cluster-10462.3;Cluster-15316.0;Cluster-16448.0;Cluster-16448.1…	K00031+K00232+K00306+K00830+K01640+K01897+K01897+K01897+K01897+K01897+K01897+K01897+K03426+K03781+K03781+K03781+K04564+K04564+K04564+K07513+K08726+K08726+K08726+K08726+K08726+K08726+K11517+K11517+K11517+K11517+K11517+K13347+K13348+K13354+K13354+K13354+K13356+K13356
ko00563	Glycosylphosphatidylinositol (GPI)-anchor biosynthesis	12	104	2841	19165	0.862545	1	Cluster-18266.2;Cluster-19395.0;Cluster-19395.1;Cluster-22832.0;Cluster-26710.0;Cluster-26844.0;Cluster-43777.1;Cluster-43777.2;Cluster-43777.4;Cluster-34722.0;Cluster-35639.1;Cluster-35639.9	K03860+K03860+K03860+K03860+K03860+K03860+K03860+K03860+K03860+K05291+K23362+K23362
ko00250	Alanine, aspartate and glutamate metabolism	18	150	2841	19165	0.864194	1	Cluster-22017.0;Cluster-32880.0;Cluster-44972.0;Cluster-44972.14;Cluster-31937.0;Cluster-31518.0;Cluster-13880.0;Cluster-24480.0;Cluster-43481.0;Cluster-10407.0;Cluster-42020.5;Cluster-42020.6;Cluster-42514.0;Cluster-29413.0;Cluster-24647.0;Cluster-36788.5;Cluster-45619.1;Cluster-42714.0	K00261+K00262+K00264+K00264+K00278+K00609+K00764+K00830+K01580+K01915+K01915+K01915+K01915+K01953+K13051+K13051+K13566+K14272
ko03430	Mismatch repair	23	190	2841	19165	0.879516	1	Cluster-22111.0;Cluster-26722.0;Cluster-35617.1;Cluster-26773.0;Cluster-26773.1;Cluster-28364.0;Cluster-44182.0;Cluster-34691.0;Cluster-30407.1;Cluster-32300.0;Cluster-46862.0;Cluster-32654.0;Cluster-42527.1;Cluster-39969.0;Cluster-29913.0;Cluster-44969.0;Cluster-21846.0;Cluster-19967.0;Cluster-40490.0;Cluster-40490.1;Cluster-26487.0;Cluster-26923.0;Cluster-13106.0	K02327+K02328+K03505+K03657+K03657+K04802+K04802+K07456+K07466+K07466+K07466+K08737+K08737+K08739+K10739+K10739+K10740+K10746+K10746+K10746+K10755+K10756+K10858
ko00460	Cyanoamino acid metabolism	29	235	2841	19165	0.880943	1	Cluster-30450.0;Cluster-46956.0;Cluster-20974.0;Cluster-21483.0;Cluster-3190.0;Cluster-32483.0;Cluster-36180.0;Cluster-36180.14;Cluster-36180.17;Cluster-36180.7;Cluster-37224.2;Cluster-37224.3;Cluster-40730.0;Cluster-41329.0;Cluster-22466.4;Cluster-36620.5;Cluster-37625.0;Cluster-43454.0;Cluster-41528.1;Cluster-7497.0;Cluster-24647.0;Cluster-36788.5;Cluster-13350.5;Cluster-27130.0;Cluster-13350.1…	K00600+K00600+K01188+K01188+K01188+K01188+K01188+K01188+K01188+K01188+K01188+K01188+K01188+K01188+K05349+K05349+K05349+K05349+K05350+K13035+K13051+K13051+K16266+K20802+K22706+K22706+K22706+K22706+K22706
ko04130	SNARE interactions in vesicular transport	9	86	2841	19165	0.907049	1	Cluster-15634.0;Cluster-44845.3;Cluster-44845.4;Cluster-44845.6;Cluster-45984.6;Cluster-46815.0;Cluster-42479.0;Cluster-26933.0;Cluster-44074.1	K08486+K08486+K08486+K08486+K08486+K08486+K08488+K08493+K08517
ko04122	Sulfur relay system	1	15	2841	19165	0.909977	1	Cluster-43962.0	K11996
ko00790	Folate biosynthesis	8	79	2841	19165	0.91525	1	Cluster-26771.1;Cluster-40432.0;Cluster-40432.1;Cluster-40432.2;Cluster-40432.3;Cluster-17356.0;Cluster-21398.0;Cluster-37698.0	K01724+K01930+K01930+K01930+K01930+K14652+K14652+K15631
ko00620	Pyruvate metabolism	39	318	2841	19165	0.918223	1	Cluster-41876.0;Cluster-28528.1;Cluster-6874.0;Cluster-41923.0;Cluster-16581.3;Cluster-25926.0;Cluster-35938.7;Cluster-44449.0;Cluster-14783.4;Cluster-14783.6;Cluster-40327.4;Cluster-40327.6;Cluster-11044.0;Cluster-16207.0;Cluster-28775.0;Cluster-31939.0;Cluster-35370.0;Cluster-41298.5;Cluster-41298.8;Cluster-35006.6;Cluster-20660.0;Cluster-17808.0;Cluster-43818.0;Cluster-43574.3;Cluster-43574.9;…	K00001+K00002+K00002+K00016+K00025+K00026+K00028+K00051+K00121+K00121+K00121+K00121+K00128+K00128+K00128+K00128+K00128+K00128+K00128+K00626+K00627+K00873+K01006+K01595+K01595+K01610+K01759+K01895+K01913+K01961+K01963+K02160+K02160+K02160+K14085+K18857+K18857+K18857+K18857
ko00410	beta-Alanine metabolism	19	167	2841	19165	0.918436	1	Cluster-11044.0;Cluster-16207.0;Cluster-28775.0;Cluster-31939.0;Cluster-35370.0;Cluster-41298.5;Cluster-41298.8;Cluster-42975.5;Cluster-34739.0;Cluster-17659.0;Cluster-31046.0;Cluster-31046.1;Cluster-37111.0;Cluster-41822.0;Cluster-43481.0;Cluster-27876.0;Cluster-44330.3;Cluster-7973.2;Cluster-35261.0	K00128+K00128+K00128+K00128+K00128+K00128+K00128+K00140+K00232+K00276+K00276+K00276+K00276+K00276+K01580+K05605+K05605+K05605+K14085
ko00650	Butanoate metabolism	7	73	2841	19165	0.930373	1	Cluster-35084.11;Cluster-35084.8;Cluster-35006.6;Cluster-43481.0;Cluster-34692.0;Cluster-28348.0;Cluster-20288.0	K00074+K00074+K00626+K01580+K01640+K01641+K01913
ko03008	Ribosome biogenesis in eukaryotes	39	322	2841	19165	0.931012	1	Cluster-23861.0;Cluster-18339.0;Cluster-21833.0;Cluster-20937.0;Cluster-18278.0;Cluster-45229.0;Cluster-23090.0;Cluster-36192.0;Cluster-25726.0;Cluster-28846.0;Cluster-28846.2;Cluster-24878.0;Cluster-15494.0;Cluster-15494.1;Cluster-22803.0;Cluster-42539.1;Cluster-32335.1;Cluster-41967.0;Cluster-23849.0;Cluster-38626.0;Cluster-46097.2;Cluster-46097.3;Cluster-46097.6;Cluster-46097.7;Cluster-24010.0…	K01164+K03097+K03097+K03115+K06943+K07562+K07936+K11108+K11128+K11131+K11131+K12845+K14521+K14521+K14525+K14546+K14548+K14550+K14552+K14555+K14555+K14555+K14555+K14555+K14556+K14558+K14558+K14558+K14559+K14559+K14561+K14563+K14564+K14564+K14564+K14565+K14565+K14566+K14569
ko00770	Pantothenate and CoA biosynthesis	12	115	2841	19165	0.933605	1	Cluster-45635.0;Cluster-11044.0;Cluster-16207.0;Cluster-28775.0;Cluster-31939.0;Cluster-35370.0;Cluster-41298.5;Cluster-41298.8;Cluster-43028.0;Cluster-34647.0;Cluster-38619.1;Cluster-20383.0	K00053+K00128+K00128+K00128+K00128+K00128+K00128+K00128+K00826+K01513+K01513+K01687
ko01230	Biosynthesis of amino acids	87	676	2841	19165	0.936692	1	Cluster-36335.0;Cluster-45635.0;Cluster-44191.0;Cluster-25807.0;Cluster-45912.0;Cluster-4616.1;Cluster-4616.2;Cluster-44972.0;Cluster-44972.14;Cluster-31149.0;Cluster-45590.4;Cluster-30450.0;Cluster-46956.0;Cluster-36232.0;Cluster-31820.0;Cluster-23612.7;Cluster-26108.0;Cluster-3351.0;Cluster-40140.0;Cluster-19557.0;Cluster-38801.2;Cluster-43028.0;Cluster-39634.2;Cluster-20472.0;Cluster-24105.8;C…	K00031+K00053+K00133+K00134+K00134+K00215+K00215+K00264+K00264+K00286+K00549+K00600+K00600+K00611+K00615+K00641+K00641+K00641+K00765+K00789+K00789+K00826+K00831+K00850+K00850+K00850+K00850+K00850+K00850+K00850+K00850+K00873+K00891+K00927+K00927+K00928+K00930+K01476+K01586+K01623+K01623+K01623+K01623+K01623+K01623+K01626+K01647+K01647+K01657+K01658+K01681+K01687+K01714+K01733+K01733+K01754+K01783+…
ko04070	Phosphatidylinositol signaling system	29	252	2841	19165	0.946933	1	Cluster-24330.1;Cluster-31982.0;Cluster-39782.1;Cluster-29541.0;Cluster-44801.3;Cluster-29689.0;Cluster-29689.1;Cluster-37958.1;Cluster-37958.2;Cluster-37958.3;Cluster-45874.2;Cluster-45874.7;Cluster-10031.8;Cluster-24725.0;Cluster-30953.0;Cluster-36544.0;Cluster-42379.1;Cluster-42379.2;Cluster-42379.6;Cluster-5633.1;Cluster-35082.0;Cluster-44272.0;Cluster-46929.4;Cluster-45193.11;Cluster-18401.0…	K00889+K00889+K00889+K00901+K00913+K01092+K01092+K01092+K01092+K01092+K01099+K01099+K02183+K02183+K02183+K02183+K02183+K02183+K02183+K02183+K05857+K05857+K10572+K13024+K13711+K18081+K18081+K18649+K20279
ko03420	Nucleotide excision repair	28	246	2841	19165	0.951366	1	Cluster-27885.0;Cluster-30341.1;Cluster-30341.2;Cluster-30341.5;Cluster-22111.0;Cluster-26722.0;Cluster-21252.0;Cluster-46401.9;Cluster-35617.1;Cluster-26773.0;Cluster-26773.1;Cluster-28364.0;Cluster-44182.0;Cluster-30407.1;Cluster-32300.0;Cluster-46862.0;Cluster-33852.1;Cluster-29913.0;Cluster-44969.0;Cluster-21846.0;Cluster-26487.0;Cluster-26923.0;Cluster-41696.1;Cluster-36945.2;Cluster-27775.0…	K02324+K02325+K02325+K02325+K02327+K02328+K02335+K03141+K03505+K03657+K03657+K04802+K04802+K07466+K07466+K07466+K10570+K10739+K10739+K10740+K10755+K10756+K10839+K10844+K10845+K10845+K10846+K10848
ko00430	Taurine and hypotaurine metabolism	1	19	2841	19165	0.952645	1	Cluster-43481.0	K01580
ko00260	Glycine, serine and threonine metabolism	33	285	2841	19165	0.952952	1	Cluster-26738.0;Cluster-32501.0;Cluster-44191.0;Cluster-17659.0;Cluster-31046.0;Cluster-31046.1;Cluster-37111.0;Cluster-41822.0;Cluster-44090.0;Cluster-44090.1;Cluster-44090.4;Cluster-44090.7;Cluster-30186.0;Cluster-30450.0;Cluster-46956.0;Cluster-41107.0;Cluster-24480.0;Cluster-39634.2;Cluster-29457.0;Cluster-18155.1;Cluster-31442.1;Cluster-26339.0;Cluster-42352.10;Cluster-45461.0;Cluster-30665.…	K00108+K00108+K00133+K00276+K00276+K00276+K00276+K00276+K00281+K00281+K00281+K00281+K00306+K00600+K00600+K00605+K00830+K00831+K00928+K01733+K01733+K01754+K02437+K02437+K12235+K12524+K14085+K14272+K15893+K15918+K15918+K15919+K15919
ko00565	Ether lipid metabolism	6	69	2841	19165	0.954418	1	Cluster-41956.0;Cluster-41956.1;Cluster-20189.1;Cluster-31787.3;Cluster-36142.0;Cluster-46528.0	K01114+K01114+K01115+K01115+K01115+K01115
ko03450	Non-homologous end-joining	5	60	2841	19165	0.954564	1	Cluster-44158.3;Cluster-19857.0;Cluster-32167.6;Cluster-17259.4;Cluster-40085.2	K03512+K04799+K10777+K10884+K10884
ko00670	One carbon pool by folate	11	113	2841	19165	0.958014	1	Cluster-36952.1;Cluster-38615.1;Cluster-40130.0;Cluster-30450.0;Cluster-46956.0;Cluster-29580.2;Cluster-29580.5;Cluster-41107.0;Cluster-26529.4;Cluster-26529.5;Cluster-41637.0	K00288+K00288+K00288+K00600+K00600+K00601+K00601+K00605+K01433+K01433+K01938
ko00640	Propanoate metabolism	15	146	2841	19165	0.958117	1	Cluster-41923.0;Cluster-42975.5;Cluster-34739.0;Cluster-35006.6;Cluster-15986.0;Cluster-29588.0;Cluster-29588.3;Cluster-42556.0;Cluster-46532.2;Cluster-29282.0;Cluster-44428.1;Cluster-45182.0;Cluster-27876.0;Cluster-44330.3;Cluster-7973.2	K00016+K00140+K00232+K00626+K01895+K01900+K01900+K01961+K01963+K02160+K02160+K02160+K05605+K05605+K05605
ko00562	Inositol phosphate metabolism	31	273	2841	19165	0.960268	1	Cluster-42975.5;Cluster-39567.0;Cluster-24330.1;Cluster-31982.0;Cluster-39782.1;Cluster-44801.3;Cluster-29689.0;Cluster-29689.1;Cluster-37958.1;Cluster-37958.2;Cluster-37958.3;Cluster-45874.2;Cluster-45874.7;Cluster-41956.0;Cluster-41956.1;Cluster-41728.0;Cluster-41728.1;Cluster-41728.2;Cluster-35082.0;Cluster-44272.0;Cluster-46929.4;Cluster-18401.0;Cluster-33174.0;Cluster-34365.4;Cluster-28408.0…	K00140+K00469+K00889+K00889+K00889+K00913+K01092+K01092+K01092+K01092+K01092+K01099+K01099+K01114+K01114+K01858+K01858+K01858+K05857+K05857+K10572+K13711+K18081+K18081+K18649+K20279+K22913+K24221+K24221+K24221+K24221
ko03020	RNA polymerase	15	148	2841	19165	0.96352	1	Cluster-26267.0;Cluster-25127.0;Cluster-26461.0;Cluster-36448.16;Cluster-36448.7;Cluster-19553.0;Cluster-41193.4;Cluster-41193.5;Cluster-42102.0;Cluster-41566.0;Cluster-42538.0;Cluster-32685.1;Cluster-12743.0;Cluster-5810.14;Cluster-31903.0	K02999+K03000+K03004+K03006+K03006+K03007+K03012+K03012+K03017+K03020+K03022+K03025+K03026+K03046+K14721
ko03013	RNA transport	71	583	2841	19165	0.972678	1	Cluster-29949.0;Cluster-32779.0;Cluster-34171.0;Cluster-3324.7;Cluster-39231.4;Cluster-44154.0;Cluster-23861.0;Cluster-21861.1;Cluster-24539.0;Cluster-30654.0;Cluster-25847.0;Cluster-33366.10;Cluster-33366.11;Cluster-33366.2;Cluster-33366.3;Cluster-33366.4;Cluster-33366.6;Cluster-33366.7;Cluster-33366.9;Cluster-44743.1;Cluster-29939.1;Cluster-25084.0;Cluster-28772.0;Cluster-43931.8;Cluster-3552.0…	K00784+K00784+K00784+K00974+K00974+K00974+K01164+K02516+K03113+K03113+K03231+K03231+K03231+K03231+K03231+K03231+K03231+K03231+K03231+K03231+K03238+K03239+K03242+K03243+K03245+K03247+K03248+K03251+K03251+K07562+K07936+K12879+K12882+K13114+K13126+K13126+K13130+K13171+K14292+K14292+K14292+K14292+K14292+K14293+K14297+K14297+K14298+K14300+K14301+K14303+K14303+K14303+K14305+K14306+K14308+K14310+K14313+…
ko04145	Phagosome	20	193	2841	19165	0.972804	1	Cluster-35752.1;Cluster-13511.1;Cluster-21826.0;Cluster-22968.0;Cluster-26630.0;Cluster-25036.0;Cluster-35028.0;Cluster-35028.1;Cluster-35028.5;Cluster-20556.1;Cluster-35838.0;Cluster-22526.0;Cluster-23770.0;Cluster-29477.0;Cluster-43788.0;Cluster-42479.0;Cluster-44074.1;Cluster-35926.1;Cluster-46651.0;Cluster-47259.0	K02146+K04392+K04392+K04392+K04392+K07374+K07374+K07374+K07374+K07375+K07375+K07897+K07897+K07897+K08057+K08488+K08517+K10956+K10956+K10956
ko00020	Citrate cycle (TCA cycle)	15	155	2841	19165	0.977892	1	Cluster-16581.3;Cluster-25926.0;Cluster-36335.0;Cluster-40525.0;Cluster-20660.0;Cluster-45038.0;Cluster-31955.0;Cluster-42646.0;Cluster-6471.11;Cluster-39647.0;Cluster-47124.5;Cluster-47124.7;Cluster-20938.0;Cluster-29588.0;Cluster-29588.3	K00025+K00026+K00031+K00236+K00627+K00658+K01610+K01647+K01647+K01648+K01648+K01648+K01681+K01900+K01900
ko00920	Sulfur metabolism	7	86	2841	19165	0.978613	1	Cluster-23612.7;Cluster-26108.0;Cluster-3351.0;Cluster-23619.0;Cluster-21789.0;Cluster-23005.0;Cluster-16189.0	K00641+K00641+K00641+K00860+K05907+K05907+K13811
ko04120	Ubiquitin mediated proteolysis	59	506	2841	19165	0.984101	1	Cluster-20622.16;Cluster-28526.0;Cluster-20622.15;Cluster-20622.20;Cluster-20622.6;Cluster-27847.0;Cluster-45497.1;Cluster-12984.0;Cluster-27689.0;Cluster-27689.1;Cluster-13654.2;Cluster-47144.0;Cluster-24987.0;Cluster-45648.0;Cluster-35315.4;Cluster-30064.0;Cluster-40793.0;Cluster-45291.1;Cluster-19628.0;Cluster-10543.0;Cluster-14818.0;Cluster-28151.0;Cluster-38414.2;Cluster-44518.0;Cluster-4451…	K02927+K02927+K02977+K02977+K02977+K02977+K02977+K03094+K03094+K03094+K03349+K03350+K03351+K03352+K03353+K03354+K03355+K03357+K03358+K03363+K03363+K03363+K03363+K03364+K03364+K03875+K04506+K04706+K06689+K06689+K08770+K10143+K10143+K10143+K10144+K10260+K10260+K10260+K10260+K10260+K10260+K10260+K10260+K10570+K10576+K10581+K10583+K10615+K10615+K10615+K10615+K10615+K10615+K10615+K10615+K10615+K10615+…
ko04626	Plant-pathogen interaction	275	2083	2841	19165	0.98823	1	Cluster-40450.0;Cluster-19697.0;Cluster-10031.8;Cluster-24725.0;Cluster-30953.0;Cluster-36544.0;Cluster-42379.1;Cluster-42379.2;Cluster-42379.6;Cluster-5633.1;Cluster-16605.0;Cluster-23426.0;Cluster-41109.1;Cluster-21579.0;Cluster-36188.0;Cluster-41936.0;Cluster-41936.1;Cluster-9916.0;Cluster-46783.0;Cluster-13054.0;Cluster-21312.0;Cluster-28479.12;Cluster-30425.1;Cluster-31087.0;Cluster-33735.0;…	K00864+K01373+K02183+K02183+K02183+K02183+K02183+K02183+K02183+K02183+K02358+K02358+K02358+K04079+K04079+K04079+K04079+K04079+K04368+K05391+K05391+K05391+K05391+K05391+K05391+K05391+K05391+K05391+K05391+K05391+K05391+K05391+K05391+K05391+K05391+K05391+K05391+K09487+K09487+K13412+K13412+K13412+K13413+K13413+K13413+K13413+K13413+K13416+K13416+K13416+K13416+K13416+K13416+K13416+K13416+K13416+K13416+…
ko00970	Aminoacyl-tRNA biosynthesis	25	247	2841	19165	0.988607	1	Cluster-40143.0;Cluster-40283.0;Cluster-47384.1;Cluster-11340.0;Cluster-46748.1;Cluster-40389.0;Cluster-12816.0;Cluster-23332.0;Cluster-24192.0;Cluster-34849.0;Cluster-44094.2;Cluster-44094.5;Cluster-44094.7;Cluster-45825.0;Cluster-17827.9;Cluster-30252.0;Cluster-37144.2;Cluster-36995.1;Cluster-14033.5;Cluster-14033.9;Cluster-37749.0;Cluster-40620.6;Cluster-46743.0;Cluster-44699.6;Cluster-25471.0	K01867+K01867+K01867+K01868+K01868+K01869+K01870+K01870+K01870+K01872+K01872+K01872+K01872+K01872+K01873+K01874+K01880+K01885+K02433+K02433+K02433+K04567+K04567+K14164+K22503
ko00730	Thiamine metabolism	5	75	2841	19165	0.990778	1	Cluster-36837.2;Cluster-36837.7;Cluster-32595.0;Cluster-29869.0;Cluster-33282.0	K00939+K00939+K01662+K03146+K22911
ko03050	Proteasome	15	179	2841	19165	0.996699	1	Cluster-22617.0;Cluster-14277.0;Cluster-24314.0;Cluster-24910.0;Cluster-29868.0;Cluster-32950.0;Cluster-37437.0;Cluster-38841.0;Cluster-24724.1;Cluster-37628.0;Cluster-26575.0;Cluster-27296.0;Cluster-36773.0;Cluster-36773.3;Cluster-36773.4	K02739+K03029+K03029+K03029+K03029+K03029+K03029+K03029+K03030+K03064+K06699+K06699+K06699+K06699+K06699
ko03060	Protein export	12	159	2841	19165	0.998283	1	Cluster-19652.0;Cluster-44925.0;Cluster-44925.3;Cluster-45416.0;Cluster-46161.0;Cluster-47089.6;Cluster-41704.3;Cluster-35926.1;Cluster-46651.0;Cluster-47259.0;Cluster-15296.0;Cluster-39582.0	K03070+K03070+K03070+K03100+K03217+K09540+K09648+K10956+K10956+K10956+K12948+K13280
ko01240	Biosynthesis of cofactors	98	863	2841	19165	0.998953	1	Cluster-28528.1;Cluster-6874.0;Cluster-41834.2;Cluster-29178.0;Cluster-11044.0;Cluster-16207.0;Cluster-28775.0;Cluster-31939.0;Cluster-35370.0;Cluster-41298.5;Cluster-41298.8;Cluster-24283.0;Cluster-19350.3;Cluster-20549.0;Cluster-31937.0;Cluster-36952.1;Cluster-38615.1;Cluster-40130.0;Cluster-43246.1;Cluster-4591.3;Cluster-30450.0;Cluster-46956.0;Cluster-31518.0;Cluster-44034.0;Cluster-44034.3;C…	K00002+K00002+K00059+K00103+K00128+K00128+K00128+K00128+K00128+K00128+K00128+K00208+K00231+K00231+K00278+K00288+K00288+K00288+K00591+K00591+K00600+K00600+K00609+K00652+K00652+K00789+K00789+K00793+K00793+K00826+K00831+K00858+K00858+K00858+K00873+K00939+K00939+K00940+K00963+K01465+K01698+K01698+K01749+K01772+K01845+K01885+K01919+K01919+K01930+K01930+K01930+K01930+K01937+K01937+K01937+K01938+K03146+…
ko00190	Oxidative phosphorylation	26	304	2841	19165	0.999661	1	Cluster-40525.0;Cluster-15913.0;Cluster-42140.0;Cluster-14023.0;Cluster-26843.0;Cluster-40888.3;Cluster-45683.5;Cluster-35321.0;Cluster-5810.23;Cluster-5810.25;Cluster-5810.26;Cluster-27162.0;Cluster-13836.0;Cluster-26677.0;Cluster-44662.0;Cluster-37880.0;Cluster-31649.0;Cluster-35752.1;Cluster-45024.3;Cluster-40609.0;Cluster-5810.3;Cluster-5810.4;Cluster-11124.0;Cluster-18430.0;Cluster-45679.0;C…	K00236+K00417+K01507+K01535+K01535+K01535+K01535+K02108+K02108+K02108+K02108+K02109+K02112+K02113+K02113+K02115+K02135+K02146+K02266+K03879+K05573+K05573+K05575+K05578+K05578+K05582
ko03015	mRNA surveillance pathway	42	441	2841	19165	0.999677	1	Cluster-42253.1;Cluster-42253.2;Cluster-42253.4;Cluster-45882.2;Cluster-27241.1;Cluster-35334.4;Cluster-30313.0;Cluster-42144.0;Cluster-32645.5;Cluster-28954.0;Cluster-34919.0;Cluster-44309.11;Cluster-26794.0;Cluster-34840.0;Cluster-44427.5;Cluster-36642.0;Cluster-36642.1;Cluster-36642.3;Cluster-34994.1;Cluster-16743.0;Cluster-26517.0;Cluster-36399.0;Cluster-43124.0;Cluster-46251.1;Cluster-18469.…	K03265+K03265+K03265+K03456+K04354+K06100+K11584+K12882+K13114+K13126+K13126+K13171+K14324+K14325+K14327+K14396+K14396+K14396+K14398+K14399+K14399+K14399+K14399+K14399+K14400+K14400+K14400+K14400+K14400+K14400+K14400+K14401+K14402+K14404+K14405+K14405+K14409+K14409+K14409+K14411+K14411+K14962
ko03018	RNA degradation	44	476	2841	19165	0.999908	1	Cluster-20472.0;Cluster-24105.8;Cluster-24105.9;Cluster-25101.0;Cluster-33983.0;Cluster-4028.0;Cluster-43027.6;Cluster-46584.0;Cluster-26734.0;Cluster-16862.5;Cluster-16862.6;Cluster-31138.0;Cluster-35064.0;Cluster-46841.4;Cluster-34704.0;Cluster-45455.0;Cluster-31209.0;Cluster-30922.2;Cluster-25049.0;Cluster-19710.0;Cluster-20650.0;Cluster-20695.0;Cluster-26365.0;Cluster-41312.0;Cluster-44361.0;…	K00850+K00850+K00850+K00850+K00850+K00850+K00850+K00850+K00962+K01148+K01148+K01148+K01148+K01148+K03654+K03678+K03679+K03681+K04043+K04077+K04077+K04077+K04077+K04077+K04077+K04077+K12580+K12580+K12581+K12581+K12589+K12598+K12598+K12599+K12599+K12603+K12603+K12603+K12616+K12624+K12625+K12625+K13126+K13126
ko00500	Starch and sucrose metabolism	109	1007	2841	19165	0.999942	1	Cluster-39874.3;Cluster-46710.2;Cluster-16063.0;Cluster-22063.0;Cluster-24103.12;Cluster-26186.11;Cluster-34033.0;Cluster-41968.0;Cluster-43259.2;Cluster-45393.4;Cluster-47164.0;Cluster-9645.28;Cluster-9645.39;Cluster-9645.53;Cluster-46152.5;Cluster-23621.0;Cluster-44610.0;Cluster-44610.3;Cluster-18725.0;Cluster-23927.0;Cluster-33393.0;Cluster-39335.6;Cluster-40271.8;Cluster-40928.0;Cluster-13766…	K00688+K00688+K00695+K00695+K00695+K00695+K00695+K00695+K00695+K00695+K00695+K00695+K00695+K00695+K00696+K00700+K00703+K00703+K00706+K00844+K00847+K00847+K00847+K00963+K00975+K00975+K00975+K00975+K00975+K00975+K00975+K00975+K01087+K01087+K01087+K01087+K01087+K01176+K01176+K01176+K01177+K01177+K01177+K01177+K01177+K01179+K01179+K01179+K01179+K01179+K01179+K01179+K01179+K01187+K01188+K01188+K01188+…
ko03022	Basal transcription factors	10	182	2841	19165	0.99998	1	Cluster-27487.0;Cluster-22434.0;Cluster-43048.5;Cluster-31116.2;Cluster-35533.15;Cluster-38595.12;Cluster-46401.9;Cluster-36945.2;Cluster-27775.0;Cluster-44496.7	K03122+K03124+K03128+K03131+K03131+K03131+K03141+K10844+K10845+K10845
ko04136	Autophagy - other	4	113	2841	19165	0.999981	1	Cluster-43123.7;Cluster-44787.1;Cluster-22453.0;Cluster-22081.0	K08269+K08334+K08341+K08343
ko04144	Endocytosis	50	561	2841	19165	0.999992	1	Cluster-24330.1;Cluster-31982.0;Cluster-39782.1;Cluster-20189.1;Cluster-31787.3;Cluster-36142.0;Cluster-46528.0;Cluster-14259.21;Cluster-16130.0;Cluster-17937.0;Cluster-30217.2;Cluster-41433.0;Cluster-41433.1;Cluster-41433.11;Cluster-41433.12;Cluster-41433.13;Cluster-41433.3;Cluster-41433.5;Cluster-41433.8;Cluster-45388.1;Cluster-46674.27;Cluster-46674.28;Cluster-46712.0;Cluster-46712.3;Cluster-4…	K00889+K00889+K00889+K01115+K01115+K01115+K01115+K03283+K03283+K03283+K03283+K03283+K03283+K03283+K03283+K03283+K03283+K03283+K03283+K03283+K03283+K03283+K03283+K03283+K03283+K03283+K03283+K03283+K05758+K05758+K07897+K07897+K07897+K07904+K07937+K07937+K07937+K12189+K12191+K12194+K12471+K12472+K12472+K12472+K12472+K12472+K12472+K12472+K12483+K12486
ko03440	Homologous recombination	50	627	2841	19165	1	1	Cluster-22111.0;Cluster-26722.0;Cluster-21252.0;Cluster-10670.0;Cluster-35617.1;Cluster-19214.0;Cluster-25475.0;Cluster-32955.0;Cluster-18662.2;Cluster-19581.0;Cluster-24135.0;Cluster-28813.0;Cluster-36553.6;Cluster-40315.1;Cluster-30407.1;Cluster-32300.0;Cluster-46862.0;Cluster-43263.0;Cluster-43263.2;Cluster-43263.4;Cluster-43912.0;Cluster-23602.0;Cluster-29069.0;Cluster-38052.1;Cluster-43879.0…	K02327+K02328+K02335+K03165+K03505+K03553+K03553+K04482+K04728+K04728+K04728+K04728+K04728+K04728+K07466+K07466+K07466+K08775+K08775+K08775+K08991+K10683+K10683+K10683+K10683+K10728+K10728+K10739+K10739+K10740+K10875+K10880+K10882+K10901+K10901+K12173+K12173+K12173+K12173+K12173+K12173+K12173+K12173+K12173+K12173+K12173+K12173+K12173+K12173+K15362
ko03040	Spliceosome	96	1031	2841	19165	1	1	Cluster-14259.21;Cluster-16130.0;Cluster-17937.0;Cluster-30217.2;Cluster-41433.0;Cluster-41433.1;Cluster-41433.11;Cluster-41433.12;Cluster-41433.13;Cluster-41433.3;Cluster-41433.5;Cluster-41433.8;Cluster-45388.1;Cluster-46674.27;Cluster-46674.28;Cluster-46712.0;Cluster-46712.3;Cluster-46712.4;Cluster-46712.5;Cluster-46712.6;Cluster-46712.8;Cluster-35052.0;Cluster-45808.1;Cluster-34620.3;Cluster-3…	K03283+K03283+K03283+K03283+K03283+K03283+K03283+K03283+K03283+K03283+K03283+K03283+K03283+K03283+K03283+K03283+K03283+K03283+K03283+K03283+K03283+K06063+K11086+K11093+K11094+K11094+K11096+K11097+K11984+K12624+K12625+K12625+K12741+K12741+K12741+K12741+K12741+K12741+K12818+K12818+K12818+K12818+K12818+K12818+K12818+K12818+K12831+K12835+K12836+K12836+K12836+K12837+K12837+K12842+K12845+K12852+K12852+…
ko00513	Various types of N-glycan biosynthesis	7	244	2841	19165	1	1	Cluster-6630.12;Cluster-46053.2;Cluster-22076.0;Cluster-45003.0;Cluster-32359.0;Cluster-34267.1;Cluster-40173.2	K03842+K03844+K03847+K12373+K12667+K12667+K12667
ko00510	N-Glycan biosynthesis	8	277	2841	19165	1	1	Cluster-22547.0;Cluster-33511.2;Cluster-6630.12;Cluster-46053.2;Cluster-22076.0;Cluster-32359.0;Cluster-34267.1;Cluster-40173.2	K00729+K01228+K03842+K03844+K03847+K12667+K12667+K12667
ko04141	Protein processing in endoplasmic reticulum	73	985	2841	19165	1	1	Cluster-33511.2;Cluster-12236.5;Cluster-12236.8;Cluster-9178.2;Cluster-12984.0;Cluster-27689.0;Cluster-27689.1;Cluster-14259.21;Cluster-16130.0;Cluster-17937.0;Cluster-30217.2;Cluster-41433.0;Cluster-41433.1;Cluster-41433.11;Cluster-41433.12;Cluster-41433.13;Cluster-41433.3;Cluster-41433.5;Cluster-41433.8;Cluster-45388.1;Cluster-46674.27;Cluster-46674.28;Cluster-46712.0;Cluster-46712.3;Cluster-46…	K01228+K01456+K01456+K01456+K03094+K03094+K03094+K03283+K03283+K03283+K03283+K03283+K03283+K03283+K03283+K03283+K03283+K03283+K03283+K03283+K03283+K03283+K03283+K03283+K03283+K03283+K03283+K03283+K04079+K04079+K04079+K04079+K04079+K04374+K06689+K06689+K07953+K08057+K09487+K09487+K09523+K09523+K09540+K09584+K10666+K10666+K10839+K10956+K10956+K10956+K12667+K12667+K12667+K13525+K13993+K13993+K13993+…
