# Supplementary material for: Integrated transcriptome and metabolome analysis reveals the regulation of phlorizin synthesis in Lithocarpus polystachyus under nitrogen fertilization
Source: BMC Plant Biol. 2024 May 6;24:366. doi: 10.1186/s12870-024-05090-9 (PMC11071233; doi:10.1186/s12870-024-05090-9)
Supplement: Supplementary file 5 — Supplementary Material 5 [file 12870_2024_5090_MOESM5_ESM.xlsx]

## Sheet: Sheet1
Table S5 The KEGG enrichment statistics of flavonoid biosynthesis between the CK (control) and DZ (treated) group
ID	T1	T2	T3	F1	F2	F3	Length	KEGG	KEGG pathway	NR	Swissprot	TrEMBL	KOG	GO	Pfam	TF-Family	TF-Category	TF-Classification
Cluster-10118.6	4.4	9.28	3.99	11.55	24.33	12.76	992	K08243 chalcone reductase | (RefSeq) NAD(P)H-dependent 6'-deoxychalcone synthase isoform X1 (A)	ko00941: Flavonoid biosynthesis; ko01100: Metabolic pathways; ko01110: Biosynthesis of secondary metabolites	hypothetical protein CFP56_61304 [Quercus suber]	--	A0A7N2MAR2_QUELO SubName: Full=Uncharacterized protein {ECO:0000313|EnsemblPlants:QL08p029418:mrna};	--	--	--	--	--	--
Cluster-12236.0	16.24	14.32	21.7	4.84	4.64	2.91	1962	K13065 shikimate O-hydroxycinnamoyltransferase [EC:2.3.1.133] | (RefSeq) BAHDb5c; BAHD family acyltransferase (A)	ko00940: Phenylpropanoid biosynthesis; ko00941: Flavonoid biosynthesis; ko00945: Stilbenoid, diarylheptanoid and gingerol biosynthesis; ko01100: Metabolic pathways; ko01110: Biosynthesis of secondary metabolites	protein eceriferum 1 [Quercus suber]	SHT_ARATH RecName: Full=Spermidine hydroxycinnamoyl transferase {ECO:0000303|PubMed:19077165}; Short=AtSHT {ECO:0000303|PubMed:33519864}; EC=2.3.1.- {ECO:0000269|PubMed:19077165}; AltName: Full=BAHD-like hydroxycinnamoyl transferase {ECO:0000303|PubMed:19077165};	A0A7N2R150_QUELO SubName: Full=Uncharacterized protein {ECO:0000313|EnsemblPlants:QL03p025049:mrna};	--	GO:0016410,N-acyltransferase activity; GO:0080074,spermidine:caffeoyl CoA N-acyltransferase activity; GO:0080073,spermidine:coumaroyl CoA N-acyltransferase activity; GO:0080075,spermidine:feruloyl CoA N-acyltransferase activity; GO:0080072,spermidine:sinapoyl CoA N-acyltransferase activity; GO:0016747,transferase activity, transferring acyl groups other than amino-acyl groups; GO:0009555,pollen d…	Transferase family	--	--	--
Cluster-13461.0	16.83	21.32	28.76	0.4	0.82	1.14	1807	K23179 flavone synthase II [EC:1.14.19.76] | (RefSeq) licodione synthase-like (A)	ko00941: Flavonoid biosynthesis; ko00943: Isoflavonoid biosynthesis; ko01100: Metabolic pathways; ko01110: Biosynthesis of secondary metabolites	p450 domain-containing protein [Cephalotus follicularis]	C93B2_GERHY RecName: Full=Cytochrome P450 93B2 {ECO:0000303|PubMed:10652133}; EC=1.14.19.76 {ECO:0000269|PubMed:10652133}; AltName: Full=Flavone synthase II {ECO:0000303|PubMed:10652133}; Short=FNSII {ECO:0000303|PubMed:10652133};	A0A2N9IB98_FAGSY SubName: Full=Uncharacterized protein {ECO:0000313|EMBL:SPD22012.1};	Cytochrome P450 CYP2 subfamily	GO:0016021,integral component of membrane; GO:0020037,heme binding; GO:0005506,iron ion binding; GO:0004497,monooxygenase activity; GO:0016717,oxidoreductase activity, acting on paired donors, with oxidation of a pair of donors resulting in the reduction of molecular oxygen to two molecules of water; GO:0051553,flavone biosynthetic process; GO:0003674,molecular_function; GO:0005488,binding; GO:00…	Cytochrome P450	--	--	--
Cluster-14019.0	4.13	2.41	7.3	1.13	0.54	0.7	1879	K00487 trans-cinnamate 4-monooxygenase [EC:1.14.14.91] | (RefSeq) cytochrome P450 CYP73A100-like (A)	ko00130: Ubiquinone and other terpenoid-quinone biosynthesis; ko00940: Phenylpropanoid biosynthesis; ko00941: Flavonoid biosynthesis; ko00945: Stilbenoid, diarylheptanoid and gingerol biosynthesis; ko01100: Metabolic pathways; ko01110: Biosynthesis of secondary metabolites	PREDICTED: cytochrome P450 CYP73A100-like [Juglans regia]	C7A10_PANGI RecName: Full=Cytochrome P450 CYP73A100; EC=1.14.-.-;	A0A7N2MVZ1_QUELO SubName: Full=Uncharacterized protein {ECO:0000313|EnsemblPlants:QL11p008815:mrna};	Cytochrome P450 CYP2 subfamily	GO:0016021,integral component of membrane; GO:0020037,heme binding; GO:0005506,iron ion binding; GO:0004497,monooxygenase activity; GO:0016705,oxidoreductase activity, acting on paired donors, with incorporation or reduction of molecular oxygen; GO:0003674,molecular_function; GO:0005488,binding; GO:0046906,tetrapyrrole binding; GO:0097159,organic cyclic compound binding; GO:1901363,heterocyclic c…	Cytochrome P450	--	--	--
Cluster-14231.0	71.99	73.54	102.12	3.94	8.18	11.06	1584	K13065 shikimate O-hydroxycinnamoyltransferase [EC:2.3.1.133] | (RefSeq) vinorine synthase-like (A)	ko00940: Phenylpropanoid biosynthesis; ko00941: Flavonoid biosynthesis; ko00945: Stilbenoid, diarylheptanoid and gingerol biosynthesis; ko01100: Metabolic pathways; ko01110: Biosynthesis of secondary metabolites	vinorine synthase [Quercus suber]	SAT_CATRO RecName: Full=Stemmadenine O-acetyltransferase {ECO:0000303|PubMed:29511102}; Short=CrSAT {ECO:0000303|PubMed:29511102}; EC=1.7.1.- {ECO:0000269|PubMed:29511102};	A0A7N2L7B1_QUELO SubName: Full=Uncharacterized protein {ECO:0000313|EnsemblPlants:QL03p028770:mrna:CDS:5};	--	GO:0016491,oxidoreductase activity; GO:0016747,transferase activity, transferring acyl groups other than amino-acyl groups; GO:0009820,alkaloid metabolic process; GO:0003674,molecular_function; GO:0003824,catalytic activity; GO:0016740,transferase activity; GO:0016746,transferase activity, transferring acyl groups; GO:0006807,nitrogen compound metabolic process; GO:0008150,biological_process; GO:…	Transferase family	--	--	--
Cluster-16322.0	91.96	86.34	84.3	267.04	223.19	177.37	1728	K09754 5-O-(4-coumaroyl)-D-quinate 3'-monooxygenase [EC:1.14.14.96] | (RefSeq) cytochrome P450 98A2 (A)	ko00940: Phenylpropanoid biosynthesis; ko00941: Flavonoid biosynthesis; ko00945: Stilbenoid, diarylheptanoid and gingerol biosynthesis; ko01100: Metabolic pathways; ko01110: Biosynthesis of secondary metabolites	cytochrome p450 98a2 [Quercus suber]	C98A2_SOYBN RecName: Full=Cytochrome P450 98A2; EC=1.14.-.-;	A0A7N2M1U7_QUELO SubName: Full=Uncharacterized protein {ECO:0000313|EnsemblPlants:QL07p013338:mrna};	Cytochrome P450 CYP2 subfamily	GO:0016021,integral component of membrane; GO:0016020,membrane; GO:0020037,heme binding; GO:0005506,iron ion binding; GO:0016709,oxidoreductase activity, acting on paired donors, with incorporation or reduction of molecular oxygen, NAD(P)H as one donor, and incorporation of one atom of oxygen; GO:0003674,molecular_function; GO:0005488,binding; GO:0046906,tetrapyrrole binding; GO:0097159,organic c…	Cytochrome P450	--	--	--
Cluster-17886.0	29.62	29.5	25.83	103.04	102.29	74.36	1900	K13065 shikimate O-hydroxycinnamoyltransferase [EC:2.3.1.133] | (RefSeq) shikimate O-hydroxycinnamoyltransferase (A)	ko00940: Phenylpropanoid biosynthesis; ko00941: Flavonoid biosynthesis; ko00945: Stilbenoid, diarylheptanoid and gingerol biosynthesis; ko01100: Metabolic pathways; ko01110: Biosynthesis of secondary metabolites	shikimate o-hydroxycinnamoyltransferase [Quercus suber]	HST_ARATH RecName: Full=Shikimate O-hydroxycinnamoyltransferase; EC=2.3.1.133; AltName: Full=Hydroxycinnamoyl transferase; AltName: Full=Hydroxycinnamoyl-Coenzyme A shikimate/quinate hydroxycinnamoyltransferase;	A0A7N2LMU8_QUELO SubName: Full=Uncharacterized protein {ECO:0000313|EnsemblPlants:QL05p036676:mrna};	--	GO:0005737,cytoplasm; GO:0005829,cytosol; GO:0016020,membrane; GO:0047205,quinate O-hydroxycinnamoyltransferase activity; GO:0047172,shikimate O-hydroxycinnamoyltransferase activity; GO:0016747,transferase activity, transferring acyl groups other than amino-acyl groups; GO:0010252,auxin homeostasis; GO:0071555,cell wall organization; GO:0009809,lignin biosynthetic process; GO:0009963,positive reg…	Transferase family	--	--	--
Cluster-19807.0	83.22	123.16	97.06	229.21	228.56	193.25	2170	K05278 flavonol synthase [EC:1.14.20.6] | (RefSeq) flavonol synthase/flavanone 3-hydroxylase (A)	ko00941: Flavonoid biosynthesis; ko01100: Metabolic pathways; ko01110: Biosynthesis of secondary metabolites	flavonol synthase/flavanone 3-hydroxylase [Quercus suber]	FLS_CITUN RecName: Full=Flavonol synthase/flavanone 3-hydroxylase; EC=1.14.11.9 {ECO:0000250|UniProtKB:Q7XZQ6}; EC=1.14.20.6 {ECO:0000250|UniProtKB:Q7XZQ6}; AltName: Full=CitFLS; Short=FLS;	A0A7N2MR85_QUELO RecName: Full=Fe2OG dioxygenase domain-containing protein {ECO:0000259|PROSITE:PS51471};	Iron/ascorbate family oxidoreductases	GO:0005737,cytoplasm; GO:0045431,flavonol synthase activity; GO:0031418,L-ascorbic acid binding; GO:0046872,metal ion binding; GO:0045486,naringenin 3-dioxygenase activity; GO:0003674,molecular_function; GO:0003824,catalytic activity; GO:0016491,oxidoreductase activity; GO:0016705,oxidoreductase activity, acting on paired donors, with incorporation or reduction of molecular oxygen; GO:0016706,2-o…	2OG-Fe(II) oxygenase superfamily	--	--	--
Cluster-20620.0	0.89	0.58	1.16	49.53	45.79	5.11	1732	K13065 shikimate O-hydroxycinnamoyltransferase [EC:2.3.1.133] | (RefSeq) vinorine synthase-like (A)	ko00940: Phenylpropanoid biosynthesis; ko00941: Flavonoid biosynthesis; ko00945: Stilbenoid, diarylheptanoid and gingerol biosynthesis; ko01100: Metabolic pathways; ko01110: Biosynthesis of secondary metabolites	vinorine synthase [Quercus suber]	SAT_CATRO RecName: Full=Stemmadenine O-acetyltransferase {ECO:0000303|PubMed:29511102}; Short=CrSAT {ECO:0000303|PubMed:29511102}; EC=1.7.1.- {ECO:0000269|PubMed:29511102};	A0A2N9IAH1_FAGSY SubName: Full=Uncharacterized protein {ECO:0000313|EMBL:SPD21060.1};	--	GO:0016491,oxidoreductase activity; GO:0016747,transferase activity, transferring acyl groups other than amino-acyl groups; GO:0009820,alkaloid metabolic process; GO:0003674,molecular_function; GO:0003824,catalytic activity; GO:0016740,transferase activity; GO:0016746,transferase activity, transferring acyl groups; GO:0006807,nitrogen compound metabolic process; GO:0008150,biological_process; GO:…	Transferase family	--	--	--
Cluster-22054.1	17.17	17.91	14.8	6.64	9.06	4.22	1538	K13082 bifunctional dihydroflavonol 4-reductase/flavanone 4-reductase [EC:1.1.1.219 1.1.1.234] | (RefSeq) dihydroflavonol 4-reductase-like (A)	ko00941: Flavonoid biosynthesis; ko01100: Metabolic pathways; ko01110: Biosynthesis of secondary metabolites	dihydroflavonol 4-reductase [Quercus suber]	DFRA_PYRCO RecName: Full=Bifunctional dihydroflavonol 4-reductase/flavanone 4-reductase; AltName: Full=Dihydroflavonol 4-reductase; Short=DFR; EC=1.1.1.219 {ECO:0000269|PubMed:12667486}; AltName: Full=Flavanone 4-reductase; Short=FNR; EC=1.1.1.234 {ECO:0000269|PubMed:12667486};	A0A7N2QYC7_QUELO RecName: Full=Epimerase domain-containing protein {ECO:0000259|Pfam:PF01370};	Flavonol reductase/cinnamoyl-CoA reductase	GO:0045552,dihydrokaempferol 4-reductase activity; GO:0047890,flavanone 4-reductase activity; GO:0009813,flavonoid biosynthetic process; GO:0003674,molecular_function; GO:0003824,catalytic activity; GO:0016491,oxidoreductase activity; GO:0016614,oxidoreductase activity, acting on CH-OH group of donors; GO:0016616,oxidoreductase activity, acting on the CH-OH group of donors, NAD or NADP as accepto…	NAD dependent epimerase/dehydratase family	--	--	--
Cluster-22054.3	622.01	578.93	743.21	149.76	273.61	210.69	1391	K13082 bifunctional dihydroflavonol 4-reductase/flavanone 4-reductase [EC:1.1.1.219 1.1.1.234] | (RefSeq) bifunctional dihydroflavonol 4-reductase/flavanone 4-reductase-like (A)	ko00941: Flavonoid biosynthesis; ko01100: Metabolic pathways; ko01110: Biosynthesis of secondary metabolites	dihydroflavonol 4-reductase [Quercus suber]	DFRA_VITVI RecName: Full=Dihydroflavonol 4-reductase; Short=DFR; EC=1.1.1.219 {ECO:0000250|UniProtKB:Q9XES5}; AltName: Full=Dihydrokaempferol 4-reductase; AltName: Full=Flavanone 4-reductase; Short=FNR; EC=1.1.1.234 {ECO:0000250|UniProtKB:Q9XES5};	A0A7N2KSB8_QUELO RecName: Full=Epimerase domain-containing protein {ECO:0000259|Pfam:PF01370};	Flavonol reductase/cinnamoyl-CoA reductase	GO:0045552,dihydrokaempferol 4-reductase activity; GO:0047890,flavanone 4-reductase activity; GO:0009718,anthocyanin-containing compound biosynthetic process; GO:0003674,molecular_function; GO:0003824,catalytic activity; GO:0016491,oxidoreductase activity; GO:0016614,oxidoreductase activity, acting on CH-OH group of donors; GO:0016616,oxidoreductase activity, acting on the CH-OH group of donors, …	NAD dependent epimerase/dehydratase family	--	--	--
Cluster-24421.0	46.79	42.25	37.69	15.96	23.97	14.31	1661	K08243 chalcone reductase | (RefSeq) non-functional NADPH-dependent codeinone reductase 2-like (A)	ko00941: Flavonoid biosynthesis; ko01100: Metabolic pathways; ko01110: Biosynthesis of secondary metabolites	PREDICTED: non-functional NADPH-dependent codeinone reductase 2-like isoform X2 [Juglans regia]	6DCS_SOYBN RecName: Full=NAD(P)H-dependent 6'-deoxychalcone synthase; EC=2.3.1.170;	A0A7N2R4Z6_QUELO RecName: Full=Aldo_ket_red domain-containing protein {ECO:0000259|Pfam:PF00248};	Aldo/keto reductase family proteins	GO:0005829,cytosol; GO:0033808,6'-deoxychalcone synthase activity; GO:0004032,alditol:NADP+ 1-oxidoreductase activity; GO:0047834,D-threo-aldose 1-dehydrogenase activity; GO:0009813,flavonoid biosynthetic process; GO:0003674,molecular_function; GO:0003824,catalytic activity; GO:0016740,transferase activity; GO:0016746,transferase activity, transferring acyl groups; GO:0016747,transferase activity…	Aldo/keto reductase family	--	--	--
Cluster-25003.0	0.54	0.9	0.55	5.58	5.51	1.08	1631	K13065 shikimate O-hydroxycinnamoyltransferase [EC:2.3.1.133] | (RefSeq) vinorine synthase-like (A)	ko00940: Phenylpropanoid biosynthesis; ko00941: Flavonoid biosynthesis; ko00945: Stilbenoid, diarylheptanoid and gingerol biosynthesis; ko01100: Metabolic pathways; ko01110: Biosynthesis of secondary metabolites	vinorine synthase [Quercus suber]	AT1_PAPSO RecName: Full=(13S,14R)-1,13-dihydroxy-N-methylcanadine 13-O-acetyltransferase AT1 {ECO:0000305}; EC=2.3.1.285 {ECO:0000269|PubMed:25485687, ECO:0000269|PubMed:27378283}; AltName: Full=Acetyltransferase 1 {ECO:0000303|PubMed:22653730}; Short=PsAT1 {ECO:0000303|PubMed:27378283};	A0A7N2N9V7_QUELO SubName: Full=Uncharacterized protein {ECO:0000313|EnsemblPlants:QL93p1901_0005:mrna:CDS:1};	--	GO:0016747,transferase activity, transferring acyl groups other than amino-acyl groups; GO:0009820,alkaloid metabolic process; GO:0003674,molecular_function; GO:0003824,catalytic activity; GO:0016740,transferase activity; GO:0016746,transferase activity, transferring acyl groups; GO:0006807,nitrogen compound metabolic process; GO:0008150,biological_process; GO:0008152,metabolic process; GO:007170…	Transferase family	--	--	--
Cluster-25623.0	0.83	1.24	1.75	444.79	229.98	224.5	1855	K13065 shikimate O-hydroxycinnamoyltransferase [EC:2.3.1.133] | (RefSeq) spermidine hydroxycinnamoyl transferase (A)	ko00940: Phenylpropanoid biosynthesis; ko00941: Flavonoid biosynthesis; ko00945: Stilbenoid, diarylheptanoid and gingerol biosynthesis; ko01100: Metabolic pathways; ko01110: Biosynthesis of secondary metabolites	shikimate o-hydroxycinnamoyltransferase [Quercus suber]	CFAT_PETHY RecName: Full=Coniferyl alcohol acyltransferase {ECO:0000303|PubMed:17241449}; Short=PhCFAT {ECO:0000303|PubMed:17241449}; EC=2.3.1.- {ECO:0000269|PubMed:17241449}; AltName: Full=(E)-cinnamyl alcohol acyltransferase {ECO:0000303|PubMed:17241449}; EC=2.3.1.224 {ECO:0000269|PubMed:17241449}; AltName: Full=(E)-sinapoyl alcohol acyltransferase {ECO:0000303|PubMed:17241449}; EC=2.3.1.- {ECO…	A0A7N2LV85_QUELO SubName: Full=Uncharacterized protein {ECO:0000313|EnsemblPlants:QL05p085417:mrna};	--	GO:0102387,2-phenylethanol acetyltransferase activity; GO:0102720,acetyl-coenzyme A:acetyl alcohol acetyltransferase activity; GO:0034318,alcohol O-acyltransferase activity; GO:0007623,circadian rhythm; GO:0010597,green leaf volatile biosynthetic process; GO:0009699,phenylpropanoid biosynthetic process; GO:0009723,response to ethylene; GO:0003674,molecular_function; GO:0003824,catalytic activity;…	Transferase family	--	--	--
Cluster-25812.0	3.11	7.14	2.86	91.76	67.24	119.04	1738	K13083 flavonoid 3',5'-hydroxylase [EC:1.14.14.81] | (RefSeq) flavonoid 3',5'-hydroxylase 1-like (A)	ko00941: Flavonoid biosynthesis; ko00944: Flavone and flavonol biosynthesis; ko01110: Biosynthesis of secondary metabolites	flavonoid 3',5'-hydroxylase 2 [Quercus suber]	C75A1_PETHY RecName: Full=Flavonoid 3',5'-hydroxylase 1; Short=F3'5'H; EC=1.14.14.81 {ECO:0000269|PubMed:10567704}; AltName: Full=CYPLXXVA1; AltName: Full=Cytochrome P450 75A1;	A0A7N2QXD9_QUELO SubName: Full=Uncharacterized protein {ECO:0000313|EnsemblPlants:QL01p016867:mrna};	Cytochrome P450 CYP2 subfamily	GO:0005783,endoplasmic reticulum; GO:0033772,flavonoid 3',5'-hydroxylase activity; GO:0020037,heme binding; GO:0005506,iron ion binding; GO:0009718,anthocyanin-containing compound biosynthetic process; GO:0003674,molecular_function; GO:0003824,catalytic activity; GO:0004497,monooxygenase activity; GO:0016491,oxidoreductase activity; GO:0016705,oxidoreductase activity, acting on paired donors, wit…	Cytochrome P450	--	--	--
Cluster-27264.0	39.75	36.64	40.14	75.9	87.04	58.85	1586	K13065 shikimate O-hydroxycinnamoyltransferase [EC:2.3.1.133] | (RefSeq) uncharacterized protein LOC105635244 (A)	ko00940: Phenylpropanoid biosynthesis; ko00941: Flavonoid biosynthesis; ko00945: Stilbenoid, diarylheptanoid and gingerol biosynthesis; ko01100: Metabolic pathways; ko01110: Biosynthesis of secondary metabolites	hypothetical protein CFP56_48365 [Quercus suber]	--	A0A7N2L0H9_QUELO SubName: Full=Uncharacterized protein {ECO:0000313|EnsemblPlants:QL02p078989:mrna};	--	--	Protein of unknown function (DUF760)	--	--	--
Cluster-28898.0	7.62	6.9	9.95	1.26	1.17	1.64	1672	K13065 shikimate O-hydroxycinnamoyltransferase [EC:2.3.1.133] | (RefSeq) vinorine synthase-like (A)	ko00940: Phenylpropanoid biosynthesis; ko00941: Flavonoid biosynthesis; ko00945: Stilbenoid, diarylheptanoid and gingerol biosynthesis; ko01100: Metabolic pathways; ko01110: Biosynthesis of secondary metabolites	vinorine synthase [Quercus suber]	SAT_CATRO RecName: Full=Stemmadenine O-acetyltransferase {ECO:0000303|PubMed:29511102}; Short=CrSAT {ECO:0000303|PubMed:29511102}; EC=1.7.1.- {ECO:0000269|PubMed:29511102};	A0A2N9FWD8_FAGSY SubName: Full=Uncharacterized protein {ECO:0000313|EMBL:SPC91558.1};	--	GO:0016491,oxidoreductase activity; GO:0016747,transferase activity, transferring acyl groups other than amino-acyl groups; GO:0009820,alkaloid metabolic process; GO:0003674,molecular_function; GO:0003824,catalytic activity; GO:0016740,transferase activity; GO:0016746,transferase activity, transferring acyl groups; GO:0006807,nitrogen compound metabolic process; GO:0008150,biological_process; GO:…	Transferase family	--	--	--
Cluster-29646.0	514.49	472.75	545.09	146.22	249.16	161.18	2246	K08695 anthocyanidin reductase [EC:1.3.1.77] | (RefSeq) anthocyanidin reductase ((2S)-flavan-3-ol-forming) (A)	ko00941: Flavonoid biosynthesis; ko01100: Metabolic pathways; ko01110: Biosynthesis of secondary metabolites	anthocyanidin reductase ((2s)-flavan-3-ol-forming) [Quercus suber]	ANRCH_VITVI RecName: Full=Anthocyanidin reductase ((2S)-flavan-3-ol-forming) {ECO:0000303|PubMed:16806954}; Short=VvANR {ECO:0000303|PubMed:16806954}; EC=1.3.1.112 {ECO:0000250|UniProtKB:Q5FB34}; AltName: Full=Protein BANYULS {ECO:0000303|PubMed:12788945}; Short=VvBAN {ECO:0000303|PubMed:12788945};	A0A7N2LTU9_QUELO RecName: Full=Epimerase domain-containing protein {ECO:0000259|Pfam:PF01370};	Flavonol reductase/cinnamoyl-CoA reductase	GO:0016491,oxidoreductase activity; GO:0009813,flavonoid biosynthetic process; GO:0003674,molecular_function; GO:0003824,catalytic activity; GO:0008150,biological_process; GO:0008152,metabolic process; GO:0009058,biosynthetic process; GO:0009812,flavonoid metabolic process; GO:0071704,organic substance metabolic process; GO:1901576,organic substance biosynthetic process	NAD dependent epimerase/dehydratase family	--	--	--
Cluster-30760.0	4.24	5.35	2.71	0.67	0	0.76	1145	K00588 caffeoyl-CoA O-methyltransferase [EC:2.1.1.104] | (RefSeq) flavonoid 3',5'-methyltransferase-like (A)	ko00940: Phenylpropanoid biosynthesis; ko00941: Flavonoid biosynthesis; ko00945: Stilbenoid, diarylheptanoid and gingerol biosynthesis; ko01100: Metabolic pathways; ko01110: Biosynthesis of secondary metabolites	flavonoid 3',5'-methyltransferase [Quercus suber]	FAOMT_VITVI RecName: Full=Flavonoid 3',5'-methyltransferase; EC=2.1.1.267 {ECO:0000269|PubMed:19525322, ECO:0000269|PubMed:20580386}; AltName: Full=Anthocyanin-O-methyltransferase; Short=VvAOMT;	A0A7N2L857_QUELO SubName: Full=Uncharacterized protein {ECO:0000313|EnsemblPlants:QL03p053598:mrna};	O-methyltransferase	GO:0005737,cytoplasm; GO:0070448,laricitrin 5'-O-methyltransferase activity; GO:0046872,metal ion binding; GO:0008171,O-methyltransferase activity; GO:0009718,anthocyanin-containing compound biosynthetic process; GO:0033485,cyanidin 3-O-glucoside biosynthetic process; GO:0033486,delphinidin 3-O-glucoside biosynthetic process; GO:0032259,methylation; GO:0043473,pigmentation; GO:0003674,molecular_f…	O-methyltransferase	--	--	--
Cluster-30760.1	3.79	2.79	4.27	1.54	1.09	1.36	1109	K00588 caffeoyl-CoA O-methyltransferase [EC:2.1.1.104] | (RefSeq) flavonoid 3',5'-methyltransferase-like (A)	ko00940: Phenylpropanoid biosynthesis; ko00941: Flavonoid biosynthesis; ko00945: Stilbenoid, diarylheptanoid and gingerol biosynthesis; ko01100: Metabolic pathways; ko01110: Biosynthesis of secondary metabolites	flavonoid 3',5'-methyltransferase [Quercus suber]	FAOMT_VITVI RecName: Full=Flavonoid 3',5'-methyltransferase; EC=2.1.1.267 {ECO:0000269|PubMed:19525322, ECO:0000269|PubMed:20580386}; AltName: Full=Anthocyanin-O-methyltransferase; Short=VvAOMT;	A0A7N2L857_QUELO SubName: Full=Uncharacterized protein {ECO:0000313|EnsemblPlants:QL03p053598:mrna};	O-methyltransferase	GO:0005737,cytoplasm; GO:0070448,laricitrin 5'-O-methyltransferase activity; GO:0046872,metal ion binding; GO:0008171,O-methyltransferase activity; GO:0009718,anthocyanin-containing compound biosynthetic process; GO:0033485,cyanidin 3-O-glucoside biosynthetic process; GO:0033486,delphinidin 3-O-glucoside biosynthetic process; GO:0032259,methylation; GO:0043473,pigmentation; GO:0003674,molecular_f…	O-methyltransferase	--	--	--
Cluster-30760.4	139.19	141.78	205.24	61.76	97.37	57.18	1499	K00588 caffeoyl-CoA O-methyltransferase [EC:2.1.1.104] | (RefSeq) flavonoid 3',5'-methyltransferase-like (A)	ko00940: Phenylpropanoid biosynthesis; ko00941: Flavonoid biosynthesis; ko00945: Stilbenoid, diarylheptanoid and gingerol biosynthesis; ko01100: Metabolic pathways; ko01110: Biosynthesis of secondary metabolites	flavonoid 3',5'-methyltransferase [Quercus suber]	FAOMT_VITVI RecName: Full=Flavonoid 3',5'-methyltransferase; EC=2.1.1.267 {ECO:0000269|PubMed:19525322, ECO:0000269|PubMed:20580386}; AltName: Full=Anthocyanin-O-methyltransferase; Short=VvAOMT;	A0A7N2L857_QUELO SubName: Full=Uncharacterized protein {ECO:0000313|EnsemblPlants:QL03p053598:mrna};	O-methyltransferase	GO:0005737,cytoplasm; GO:0070448,laricitrin 5'-O-methyltransferase activity; GO:0046872,metal ion binding; GO:0008171,O-methyltransferase activity; GO:0009718,anthocyanin-containing compound biosynthetic process; GO:0033485,cyanidin 3-O-glucoside biosynthetic process; GO:0033486,delphinidin 3-O-glucoside biosynthetic process; GO:0032259,methylation; GO:0043473,pigmentation; GO:0003674,molecular_f…	O-methyltransferase	--	--	--
Cluster-30760.5	13.06	12.32	19.18	3.1	4.31	2.58	1186	K00588 caffeoyl-CoA O-methyltransferase [EC:2.1.1.104] | (RefSeq) flavonoid 3',5'-methyltransferase-like (A)	ko00940: Phenylpropanoid biosynthesis; ko00941: Flavonoid biosynthesis; ko00945: Stilbenoid, diarylheptanoid and gingerol biosynthesis; ko01100: Metabolic pathways; ko01110: Biosynthesis of secondary metabolites	flavonoid 3',5'-methyltransferase [Quercus suber]	FAOMT_VITVI RecName: Full=Flavonoid 3',5'-methyltransferase; EC=2.1.1.267 {ECO:0000269|PubMed:19525322, ECO:0000269|PubMed:20580386}; AltName: Full=Anthocyanin-O-methyltransferase; Short=VvAOMT;	A0A7N2L857_QUELO SubName: Full=Uncharacterized protein {ECO:0000313|EnsemblPlants:QL03p053598:mrna};	O-methyltransferase	GO:0005737,cytoplasm; GO:0070448,laricitrin 5'-O-methyltransferase activity; GO:0046872,metal ion binding; GO:0008171,O-methyltransferase activity; GO:0009718,anthocyanin-containing compound biosynthetic process; GO:0033485,cyanidin 3-O-glucoside biosynthetic process; GO:0033486,delphinidin 3-O-glucoside biosynthetic process; GO:0032259,methylation; GO:0043473,pigmentation; GO:0003674,molecular_f…	O-methyltransferase	--	--	--
Cluster-31011.0	0	0	0	4.2	5.78	3.55	1542	K05278 flavonol synthase [EC:1.14.20.6] | (RefSeq) flavonol synthase/flavanone 3-hydroxylase-like (A)	ko00941: Flavonoid biosynthesis; ko01100: Metabolic pathways; ko01110: Biosynthesis of secondary metabolites	flavonol synthase/flavanone 3-hydroxylase [Quercus suber]	FLS_MALDO RecName: Full=Flavonol synthase/flavanone 3-hydroxylase; Short=FLS; EC=1.14.11.9 {ECO:0000250|UniProtKB:Q7XZQ6}; EC=1.14.20.6 {ECO:0000250|UniProtKB:Q7XZQ6};	A0A7N2ML12_QUELO RecName: Full=Fe2OG dioxygenase domain-containing protein {ECO:0000259|PROSITE:PS51471};	Iron/ascorbate family oxidoreductases	GO:0005737,cytoplasm; GO:0045431,flavonol synthase activity; GO:0031418,L-ascorbic acid binding; GO:0046872,metal ion binding; GO:0045486,naringenin 3-dioxygenase activity; GO:0003674,molecular_function; GO:0003824,catalytic activity; GO:0016491,oxidoreductase activity; GO:0016705,oxidoreductase activity, acting on paired donors, with incorporation or reduction of molecular oxygen; GO:0016706,2-o…	2OG-Fe(II) oxygenase superfamily	--	--	--
Cluster-35467.0	55.35	66.37	53	991	1562.22	750.17	1266	K00588 caffeoyl-CoA O-methyltransferase [EC:2.1.1.104] | (RefSeq) caffeoyl-CoA O-methyltransferase (A)	ko00940: Phenylpropanoid biosynthesis; ko00941: Flavonoid biosynthesis; ko00945: Stilbenoid, diarylheptanoid and gingerol biosynthesis; ko01100: Metabolic pathways; ko01110: Biosynthesis of secondary metabolites	caffeoyl-coa o-methyltransferase 1 [Quercus suber]	CAMT_POPTM RecName: Full=Caffeoyl-CoA O-methyltransferase; EC=2.1.1.104; AltName: Full=Trans-caffeoyl-CoA 3-O-methyltransferase; Short=CCoAMT; Short=CCoAOMT;	A0A7N2MYH0_QUELO SubName: Full=Uncharacterized protein {ECO:0000313|EnsemblPlants:QL11p034912:mrna};	O-methyltransferase	GO:0042409,caffeoyl-CoA O-methyltransferase activity; GO:0046872,metal ion binding; GO:0009809,lignin biosynthetic process; GO:0032259,methylation; GO:0003674,molecular_function; GO:0003824,catalytic activity; GO:0008168,methyltransferase activity; GO:0008171,O-methyltransferase activity; GO:0008757,S-adenosylmethionine-dependent methyltransferase activity; GO:0016740,transferase activity; GO:001…	O-methyltransferase	--	--	--
Cluster-37283.0	28.66	45.3	26.59	149.53	168.37	113.51	1747	K13065 shikimate O-hydroxycinnamoyltransferase [EC:2.3.1.133] | (RefSeq) shikimate O-hydroxycinnamoyltransferase (A)	ko00940: Phenylpropanoid biosynthesis; ko00941: Flavonoid biosynthesis; ko00945: Stilbenoid, diarylheptanoid and gingerol biosynthesis; ko01100: Metabolic pathways; ko01110: Biosynthesis of secondary metabolites	protein eceriferum 26 [Quercus suber]	CER26_ARATH RecName: Full=Protein ECERIFERUM 26; AltName: Full=CER2-like protein 1; Short=CER2-like1;	A0A7N2LZK8_QUELO SubName: Full=Uncharacterized protein {ECO:0000313|EnsemblPlants:QL06p026179:mrna};	--	GO:0005829,cytosol; GO:0016747,transferase activity, transferring acyl groups other than amino-acyl groups; GO:0071555,cell wall organization; GO:0042761,very long-chain fatty acid biosynthetic process; GO:0010025,wax biosynthetic process; GO:0003674,molecular_function; GO:0003824,catalytic activity; GO:0016740,transferase activity; GO:0016746,transferase activity, transferring acyl groups; GO:00…	Transferase family	--	--	--
Cluster-37379.1	968.96	1010.02	1151.35	327.14	560.28	380.43	1424	K01859 chalcone isomerase [EC:5.5.1.6] | (RefSeq) probable chalcone--flavonone isomerase 3 (A)	ko00941: Flavonoid biosynthesis; ko01100: Metabolic pathways; ko01110: Biosynthesis of secondary metabolites	putative chalcone--flavonone isomerase 3 [Quercus suber]	CHIL2_HUMLU RecName: Full=Chalcone isomerase-like protein 2 {ECO:0000303|PubMed:29760092}; Short=HlCHIL2 {ECO:0000303|PubMed:29760092}; EC=5.5.1.6 {ECO:0000250|UniProtKB:Q8VZW3};	A0A7N2RA39_QUELO RecName: Full=Chalcone-flavonone isomerase family protein {ECO:0000256|RuleBase:RU361158};	--	GO:0016872,intramolecular lyase activity; GO:0003674,molecular_function; GO:0003824,catalytic activity; GO:0016853,isomerase activity	Chalcone-flavanone isomerase	--	--	--
Cluster-38241.0	12.5	22.38	12.49	395.23	402.37	240.15	1693	K13065 shikimate O-hydroxycinnamoyltransferase [EC:2.3.1.133] | (RefSeq) vinorine synthase-like (A)	ko00940: Phenylpropanoid biosynthesis; ko00941: Flavonoid biosynthesis; ko00945: Stilbenoid, diarylheptanoid and gingerol biosynthesis; ko01100: Metabolic pathways; ko01110: Biosynthesis of secondary metabolites	vinorine synthase [Quercus suber]	SAT_CATRO RecName: Full=Stemmadenine O-acetyltransferase {ECO:0000303|PubMed:29511102}; Short=CrSAT {ECO:0000303|PubMed:29511102}; EC=1.7.1.- {ECO:0000269|PubMed:29511102};	A0A7N2M579_QUELO SubName: Full=Uncharacterized protein {ECO:0000313|EnsemblPlants:QL07p025341:mrna:CDS:2};	--	GO:0016491,oxidoreductase activity; GO:0016747,transferase activity, transferring acyl groups other than amino-acyl groups; GO:0009820,alkaloid metabolic process; GO:0003674,molecular_function; GO:0003824,catalytic activity; GO:0016740,transferase activity; GO:0016746,transferase activity, transferring acyl groups; GO:0006807,nitrogen compound metabolic process; GO:0008150,biological_process; GO:…	Transferase family	--	--	--
Cluster-39099.0	132.03	148.81	181.32	41.67	51.11	28.53	1798	K13065 shikimate O-hydroxycinnamoyltransferase [EC:2.3.1.133] | (RefSeq) acetyl-CoA-benzylalcohol acetyltransferase-like (A)	ko00940: Phenylpropanoid biosynthesis; ko00941: Flavonoid biosynthesis; ko00945: Stilbenoid, diarylheptanoid and gingerol biosynthesis; ko01100: Metabolic pathways; ko01110: Biosynthesis of secondary metabolites	acetyl-coa-benzylalcohol acetyltransferase [Quercus suber]	BEATH_CLABR RecName: Full=Acetyl-CoA-benzylalcohol acetyltransferase; Short=CbBEAT-1; EC=2.3.1.224;	A0A7N2MT64_QUELO SubName: Full=Uncharacterized protein {ECO:0000313|EnsemblPlants:QL10p049144:mrna:CDS:1};	--	GO:0102387,2-phenylethanol acetyltransferase activity; GO:0102720,acetyl-coenzyme A:acetyl alcohol acetyltransferase activity; GO:0003674,molecular_function; GO:0003824,catalytic activity; GO:0016740,transferase activity; GO:0016746,transferase activity, transferring acyl groups; GO:0016747,transferase activity, transferring acyl groups other than amino-acyl groups	Transferase family	--	--	--
Cluster-39099.1	5.31	4.38	7.4	90.64	88.44	37.71	1735	K13065 shikimate O-hydroxycinnamoyltransferase [EC:2.3.1.133] | (RefSeq) acetyl-CoA-benzylalcohol acetyltransferase-like (A)	ko00940: Phenylpropanoid biosynthesis; ko00941: Flavonoid biosynthesis; ko00945: Stilbenoid, diarylheptanoid and gingerol biosynthesis; ko01100: Metabolic pathways; ko01110: Biosynthesis of secondary metabolites	acetyl-coa-benzylalcohol acetyltransferase [Quercus suber]	BEATH_CLABR RecName: Full=Acetyl-CoA-benzylalcohol acetyltransferase; Short=CbBEAT-1; EC=2.3.1.224;	A0A7N2MUY7_QUELO SubName: Full=Uncharacterized protein {ECO:0000313|EnsemblPlants:QL10p049088:mrna:CDS:1};	--	GO:0102387,2-phenylethanol acetyltransferase activity; GO:0102720,acetyl-coenzyme A:acetyl alcohol acetyltransferase activity; GO:0003674,molecular_function; GO:0003824,catalytic activity; GO:0016740,transferase activity; GO:0016746,transferase activity, transferring acyl groups; GO:0016747,transferase activity, transferring acyl groups other than amino-acyl groups	Transferase family	--	--	--
Cluster-39099.2	2.2	2.89	2.46	115.61	85.32	61.86	1286	K13065 shikimate O-hydroxycinnamoyltransferase [EC:2.3.1.133] | (RefSeq) acetyl-CoA-benzylalcohol acetyltransferase-like (A)	ko00940: Phenylpropanoid biosynthesis; ko00941: Flavonoid biosynthesis; ko00945: Stilbenoid, diarylheptanoid and gingerol biosynthesis; ko01100: Metabolic pathways; ko01110: Biosynthesis of secondary metabolites	acetyl-coa-benzylalcohol acetyltransferase [Quercus suber]	BEATH_CLABR RecName: Full=Acetyl-CoA-benzylalcohol acetyltransferase; Short=CbBEAT-1; EC=2.3.1.224;	A0A7N2MS68_QUELO SubName: Full=Uncharacterized protein {ECO:0000313|EnsemblPlants:QL10p049122:mrna:CDS:1};	--	GO:0102387,2-phenylethanol acetyltransferase activity; GO:0102720,acetyl-coenzyme A:acetyl alcohol acetyltransferase activity; GO:0003674,molecular_function; GO:0003824,catalytic activity; GO:0016740,transferase activity; GO:0016746,transferase activity, transferring acyl groups; GO:0016747,transferase activity, transferring acyl groups other than amino-acyl groups	Transferase family	--	--	--
Cluster-39099.3	5.33	6.15	7.59	40.37	39.65	28.43	1617	K13065 shikimate O-hydroxycinnamoyltransferase [EC:2.3.1.133] | (RefSeq) acetyl-CoA-benzylalcohol acetyltransferase-like (A)	ko00940: Phenylpropanoid biosynthesis; ko00941: Flavonoid biosynthesis; ko00945: Stilbenoid, diarylheptanoid and gingerol biosynthesis; ko01100: Metabolic pathways; ko01110: Biosynthesis of secondary metabolites	acetyl-coa-benzylalcohol acetyltransferase [Quercus suber]	BEATH_CLABR RecName: Full=Acetyl-CoA-benzylalcohol acetyltransferase; Short=CbBEAT-1; EC=2.3.1.224;	A0A7N2MT64_QUELO SubName: Full=Uncharacterized protein {ECO:0000313|EnsemblPlants:QL10p049144:mrna:CDS:1};	--	GO:0102387,2-phenylethanol acetyltransferase activity; GO:0102720,acetyl-coenzyme A:acetyl alcohol acetyltransferase activity; GO:0003674,molecular_function; GO:0003824,catalytic activity; GO:0016740,transferase activity; GO:0016746,transferase activity, transferring acyl groups; GO:0016747,transferase activity, transferring acyl groups other than amino-acyl groups	Transferase family	--	--	--
Cluster-39099.4	1.37	0.41	0	17.59	55.62	1.12	1573	K13065 shikimate O-hydroxycinnamoyltransferase [EC:2.3.1.133] | (RefSeq) acetyl-CoA-benzylalcohol acetyltransferase-like (A)	ko00940: Phenylpropanoid biosynthesis; ko00941: Flavonoid biosynthesis; ko00945: Stilbenoid, diarylheptanoid and gingerol biosynthesis; ko01100: Metabolic pathways; ko01110: Biosynthesis of secondary metabolites	acetyl-coa-benzylalcohol acetyltransferase [Quercus suber]	BEATH_CLABR RecName: Full=Acetyl-CoA-benzylalcohol acetyltransferase; Short=CbBEAT-1; EC=2.3.1.224;	A0A7N2MT64_QUELO SubName: Full=Uncharacterized protein {ECO:0000313|EnsemblPlants:QL10p049144:mrna:CDS:1};	--	GO:0102387,2-phenylethanol acetyltransferase activity; GO:0102720,acetyl-coenzyme A:acetyl alcohol acetyltransferase activity; GO:0003674,molecular_function; GO:0003824,catalytic activity; GO:0016740,transferase activity; GO:0016746,transferase activity, transferring acyl groups; GO:0016747,transferase activity, transferring acyl groups other than amino-acyl groups	Transferase family	--	--	--
Cluster-39099.5	3.69	9.64	6.06	245.74	314.22	180.35	1768	K13065 shikimate O-hydroxycinnamoyltransferase [EC:2.3.1.133] | (RefSeq) acetyl-CoA-benzylalcohol acetyltransferase-like (A)	ko00940: Phenylpropanoid biosynthesis; ko00941: Flavonoid biosynthesis; ko00945: Stilbenoid, diarylheptanoid and gingerol biosynthesis; ko01100: Metabolic pathways; ko01110: Biosynthesis of secondary metabolites	acetyl-coa-benzylalcohol acetyltransferase [Quercus suber]	BEATH_CLABR RecName: Full=Acetyl-CoA-benzylalcohol acetyltransferase; Short=CbBEAT-1; EC=2.3.1.224;	A0A7N2MS68_QUELO SubName: Full=Uncharacterized protein {ECO:0000313|EnsemblPlants:QL10p049122:mrna:CDS:1};	--	GO:0102387,2-phenylethanol acetyltransferase activity; GO:0102720,acetyl-coenzyme A:acetyl alcohol acetyltransferase activity; GO:0003674,molecular_function; GO:0003824,catalytic activity; GO:0016740,transferase activity; GO:0016746,transferase activity, transferring acyl groups; GO:0016747,transferase activity, transferring acyl groups other than amino-acyl groups	Transferase family	--	--	--
Cluster-39099.6	0.68	0.85	2.35	48.96	110.75	13.83	777	K13065 shikimate O-hydroxycinnamoyltransferase [EC:2.3.1.133] | (RefSeq) acetyl-CoA-benzylalcohol acetyltransferase-like (A)	ko00940: Phenylpropanoid biosynthesis; ko00941: Flavonoid biosynthesis; ko00945: Stilbenoid, diarylheptanoid and gingerol biosynthesis; ko01100: Metabolic pathways; ko01110: Biosynthesis of secondary metabolites	acetyl-coa-benzylalcohol acetyltransferase [Quercus suber]	--	A0A7N2MS68_QUELO SubName: Full=Uncharacterized protein {ECO:0000313|EnsemblPlants:QL10p049122:mrna:CDS:1};	--	--	--	--	--	--
Cluster-39134.0	7.78	11.9	7.7	150.85	158.53	96.7	1849	K13065 shikimate O-hydroxycinnamoyltransferase [EC:2.3.1.133] | (RefSeq) vinorine synthase-like (A)	ko00940: Phenylpropanoid biosynthesis; ko00941: Flavonoid biosynthesis; ko00945: Stilbenoid, diarylheptanoid and gingerol biosynthesis; ko01100: Metabolic pathways; ko01110: Biosynthesis of secondary metabolites	vinorine synthase [Quercus suber]	SAT_CATRO RecName: Full=Stemmadenine O-acetyltransferase {ECO:0000303|PubMed:29511102}; Short=CrSAT {ECO:0000303|PubMed:29511102}; EC=1.7.1.- {ECO:0000269|PubMed:29511102};	A0A7N2L1N6_QUELO SubName: Full=Uncharacterized protein {ECO:0000313|EnsemblPlants:QL02p098243:mrna:CDS:1};	--	GO:0016491,oxidoreductase activity; GO:0016747,transferase activity, transferring acyl groups other than amino-acyl groups; GO:0009820,alkaloid metabolic process; GO:0003674,molecular_function; GO:0003824,catalytic activity; GO:0016740,transferase activity; GO:0016746,transferase activity, transferring acyl groups; GO:0006807,nitrogen compound metabolic process; GO:0008150,biological_process; GO:…	Transferase family	--	--	--
Cluster-39834.1	6.87	7.66	7.04	24.28	17.68	17.15	2439	K22845 phlorizin synthase [EC:2.4.1.357] | (RefSeq) UDP-glycosyltransferase 88F3-like isoform X1 (A)	ko00941: Flavonoid biosynthesis; ko01110: Biosynthesis of secondary metabolites	udp-glycosyltransferase 88f3 [Quercus suber]	U88F4_MALDO RecName: Full=UDP-glycosyltransferase 88F4 {ECO:0000303|Ref.1}; EC=2.4.1.- {ECO:0000305}; AltName: Full=UDP-glucose:chalcone 2'-O-glucosyltransferase {ECO:0000305};	A0A7N2KUW4_QUELO RecName: Full=Glycosyltransferase {ECO:0000256|RuleBase:RU362057}; EC=2.4.1.- {ECO:0000256|RuleBase:RU362057};	UDP-glucuronosyl and UDP-glucosyl transferase	GO:0008194,UDP-glycosyltransferase activity; GO:0003674,molecular_function; GO:0003824,catalytic activity; GO:0016740,transferase activity; GO:0016757,transferase activity, transferring glycosyl groups	UDP-glucoronosyl and UDP-glucosyl transferase	--	--	--
Cluster-39834.2	4.7	5.54	5.68	35.22	35.03	26.79	1888	K22845 phlorizin synthase [EC:2.4.1.357] | (RefSeq) UDP-glycosyltransferase 88F3-like (A)	ko00941: Flavonoid biosynthesis; ko01110: Biosynthesis of secondary metabolites	udp-glycosyltransferase 88f3 [Quercus suber]	U88F3_PYRCO RecName: Full=UDP-glycosyltransferase 88F3 {ECO:0000303|Ref.1}; EC=2.4.1.- {ECO:0000305}; AltName: Full=UDP-glucose:chalcone 2'-O-glucosyltransferase {ECO:0000305};	A0A7N2KUW4_QUELO RecName: Full=Glycosyltransferase {ECO:0000256|RuleBase:RU362057}; EC=2.4.1.- {ECO:0000256|RuleBase:RU362057};	UDP-glucuronosyl and UDP-glucosyl transferase	GO:0008194,UDP-glycosyltransferase activity; GO:0003674,molecular_function; GO:0003824,catalytic activity; GO:0016740,transferase activity; GO:0016757,transferase activity, transferring glycosyl groups	UDP-glucoronosyl and UDP-glucosyl transferase	--	--	--
Cluster-40247.0	29.2	26.73	47.92	3.96	5.41	5.25	1318	K05278 flavonol synthase [EC:1.14.20.6] | (RefSeq) flavonol synthase/flavanone 3-hydroxylase-like (A)	ko00941: Flavonoid biosynthesis; ko01100: Metabolic pathways; ko01110: Biosynthesis of secondary metabolites	flavonol synthase/flavanone 3-hydroxylase [Quercus suber]	FLS_CITUN RecName: Full=Flavonol synthase/flavanone 3-hydroxylase; EC=1.14.11.9 {ECO:0000250|UniProtKB:Q7XZQ6}; EC=1.14.20.6 {ECO:0000250|UniProtKB:Q7XZQ6}; AltName: Full=CitFLS; Short=FLS;	A0A6A1V0E9_9ROSI SubName: Full=Flavonol synthase/flavanone 3-hydroxylase {ECO:0000313|EMBL:KAB1205367.1};	Iron/ascorbate family oxidoreductases	GO:0005737,cytoplasm; GO:0045431,flavonol synthase activity; GO:0031418,L-ascorbic acid binding; GO:0046872,metal ion binding; GO:0045486,naringenin 3-dioxygenase activity; GO:0003674,molecular_function; GO:0003824,catalytic activity; GO:0016491,oxidoreductase activity; GO:0016705,oxidoreductase activity, acting on paired donors, with incorporation or reduction of molecular oxygen; GO:0016706,2-o…	non-haem dioxygenase in morphine synthesis N-terminal	--	--	--
Cluster-41276.1	0.22	0.47	0.64	3.19	1.89	2.65	5069	K08695 anthocyanidin reductase [EC:1.3.1.77] | (RefSeq) anthocyanidin reductase (A)	ko00941: Flavonoid biosynthesis; ko01100: Metabolic pathways; ko01110: Biosynthesis of secondary metabolites	anthocyanidin reductase ((2s)-flavan-3-ol-forming) [Quercus suber]	ANRCH_VITVI RecName: Full=Anthocyanidin reductase ((2S)-flavan-3-ol-forming) {ECO:0000303|PubMed:16806954}; Short=VvANR {ECO:0000303|PubMed:16806954}; EC=1.3.1.112 {ECO:0000250|UniProtKB:Q5FB34}; AltName: Full=Protein BANYULS {ECO:0000303|PubMed:12788945}; Short=VvBAN {ECO:0000303|PubMed:12788945};	A0A7N2KVD6_QUELO RecName: Full=Epimerase domain-containing protein {ECO:0000259|Pfam:PF01370};	Flavonol reductase/cinnamoyl-CoA reductase	GO:0016491,oxidoreductase activity; GO:0009813,flavonoid biosynthetic process; GO:0003674,molecular_function; GO:0003824,catalytic activity; GO:0008150,biological_process; GO:0008152,metabolic process; GO:0009058,biosynthetic process; GO:0009812,flavonoid metabolic process; GO:0071704,organic substance metabolic process; GO:1901576,organic substance biosynthetic process	NAD dependent epimerase/dehydratase family	--	--	--
Cluster-41276.2	0	0	0	0.81	0	14.02	3567	K08695 anthocyanidin reductase [EC:1.3.1.77] | (RefSeq) anthocyanidin reductase (A)	ko00941: Flavonoid biosynthesis; ko01100: Metabolic pathways; ko01110: Biosynthesis of secondary metabolites	anthocyanidin reductase ((2s)-flavan-3-ol-forming) [Quercus suber]	ANRCH_VITVI RecName: Full=Anthocyanidin reductase ((2S)-flavan-3-ol-forming) {ECO:0000303|PubMed:16806954}; Short=VvANR {ECO:0000303|PubMed:16806954}; EC=1.3.1.112 {ECO:0000250|UniProtKB:Q5FB34}; AltName: Full=Protein BANYULS {ECO:0000303|PubMed:12788945}; Short=VvBAN {ECO:0000303|PubMed:12788945};	A0A7N2KVD6_QUELO RecName: Full=Epimerase domain-containing protein {ECO:0000259|Pfam:PF01370};	Flavonol reductase/cinnamoyl-CoA reductase	GO:0016491,oxidoreductase activity; GO:0009813,flavonoid biosynthetic process; GO:0003674,molecular_function; GO:0003824,catalytic activity; GO:0008150,biological_process; GO:0008152,metabolic process; GO:0009058,biosynthetic process; GO:0009812,flavonoid metabolic process; GO:0071704,organic substance metabolic process; GO:1901576,organic substance biosynthetic process	--	--	--	--
Cluster-41276.3	1.44	1.02	2.89	6.77	2.35	10.54	4987	K13082 bifunctional dihydroflavonol 4-reductase/flavanone 4-reductase [EC:1.1.1.219 1.1.1.234] | (RefSeq) dihydroflavonol-4-reductase-like (A)	ko00941: Flavonoid biosynthesis; ko01100: Metabolic pathways; ko01110: Biosynthesis of secondary metabolites	dihydroflavonol 4-reductase [Quercus suber]	DFRA_GERHY RecName: Full=Dihydroflavonol 4-reductase; Short=DFR; EC=1.1.1.219 {ECO:0000250|UniProtKB:Q9XES5}; AltName: Full=Dihydrokaempferol 4-reductase; AltName: Full=Flavanone 4-reductase; Short=FNR; EC=1.1.1.234 {ECO:0000250|UniProtKB:Q9XES5};	A0A7N2KVD6_QUELO RecName: Full=Epimerase domain-containing protein {ECO:0000259|Pfam:PF01370};	Flavonol reductase/cinnamoyl-CoA reductase	GO:0045552,dihydrokaempferol 4-reductase activity; GO:0047890,flavanone 4-reductase activity; GO:0009718,anthocyanin-containing compound biosynthetic process; GO:0003674,molecular_function; GO:0003824,catalytic activity; GO:0016491,oxidoreductase activity; GO:0016614,oxidoreductase activity, acting on CH-OH group of donors; GO:0016616,oxidoreductase activity, acting on the CH-OH group of donors, …	--	--	--	--
Cluster-41276.4	19.68	29.29	35.58	59.26	83.83	73.61	2692	K08695 anthocyanidin reductase [EC:1.3.1.77] | (RefSeq) anthocyanidin reductase ((2S)-flavan-3-ol-forming) (A)	ko00941: Flavonoid biosynthesis; ko01100: Metabolic pathways; ko01110: Biosynthesis of secondary metabolites	anthocyanidin reductase ((2s)-flavan-3-ol-forming) [Quercus suber]	ANR_GINBI RecName: Full=Putative anthocyanidin reductase {ECO:0000303|PubMed:16399014}; Short=GbANR {ECO:0000303|PubMed:16399014}; EC=1.3.1.- {ECO:0000250|UniProtKB:Q5FB34};	A0A7N2KVD6_QUELO RecName: Full=Epimerase domain-containing protein {ECO:0000259|Pfam:PF01370};	Flavonol reductase/cinnamoyl-CoA reductase	GO:0016491,oxidoreductase activity; GO:0009813,flavonoid biosynthetic process; GO:0003674,molecular_function; GO:0003824,catalytic activity; GO:0008150,biological_process; GO:0008152,metabolic process; GO:0009058,biosynthetic process; GO:0009812,flavonoid metabolic process; GO:0071704,organic substance metabolic process; GO:1901576,organic substance biosynthetic process	--	--	--	--
Cluster-42901.10	4.55	10.07	2.27	21.74	25.85	24.54	1208	K00588 caffeoyl-CoA O-methyltransferase [EC:2.1.1.104] | (RefSeq) probable caffeoyl-CoA O-methyltransferase At4g26220 (A)	ko00940: Phenylpropanoid biosynthesis; ko00941: Flavonoid biosynthesis; ko00945: Stilbenoid, diarylheptanoid and gingerol biosynthesis; ko01100: Metabolic pathways; ko01110: Biosynthesis of secondary metabolites	putative caffeoyl-coa o-methyltransferase at4g26220 [Quercus suber]	CAMT3_ARATH RecName: Full=Probable caffeoyl-CoA O-methyltransferase At4g26220; EC=2.1.1.104; AltName: Full=Trans-caffeoyl-CoA 3-O-methyltransferase; Short=CCoAMT; Short=CCoAOMT;	A0A7N2KXX2_QUELO SubName: Full=Uncharacterized protein {ECO:0000313|EnsemblPlants:QL02p063401:mrna};	O-methyltransferase	GO:0005829,cytosol; GO:0042409,caffeoyl-CoA O-methyltransferase activity; GO:0046872,metal ion binding; GO:0008757,S-adenosylmethionine-dependent methyltransferase activity; GO:0009809,lignin biosynthetic process; GO:0032259,methylation; GO:0003674,molecular_function; GO:0003824,catalytic activity; GO:0008168,methyltransferase activity; GO:0008171,O-methyltransferase activity; GO:0016740,transfer…	O-methyltransferase	--	--	--
Cluster-42901.4	0	1.42	0.32	7.78	8.39	4.93	1143	K00588 caffeoyl-CoA O-methyltransferase [EC:2.1.1.104] | (RefSeq) probable caffeoyl-CoA O-methyltransferase At4g26220 isoform X1 (A)	ko00940: Phenylpropanoid biosynthesis; ko00941: Flavonoid biosynthesis; ko00945: Stilbenoid, diarylheptanoid and gingerol biosynthesis; ko01100: Metabolic pathways; ko01110: Biosynthesis of secondary metabolites	putative caffeoyl-coa o-methyltransferase at4g26220 [Quercus suber]	CAMT3_ARATH RecName: Full=Probable caffeoyl-CoA O-methyltransferase At4g26220; EC=2.1.1.104; AltName: Full=Trans-caffeoyl-CoA 3-O-methyltransferase; Short=CCoAMT; Short=CCoAOMT;	A0A7N2KXP7_QUELO SubName: Full=Uncharacterized protein {ECO:0000313|EnsemblPlants:QL02p063419:mrna};	O-methyltransferase	GO:0005829,cytosol; GO:0042409,caffeoyl-CoA O-methyltransferase activity; GO:0046872,metal ion binding; GO:0008757,S-adenosylmethionine-dependent methyltransferase activity; GO:0009809,lignin biosynthetic process; GO:0032259,methylation; GO:0003674,molecular_function; GO:0003824,catalytic activity; GO:0008168,methyltransferase activity; GO:0008171,O-methyltransferase activity; GO:0016740,transfer…	O-methyltransferase	--	--	--
Cluster-42901.5	0	0.42	0	2.84	2.04	1.4	1257	K00588 caffeoyl-CoA O-methyltransferase [EC:2.1.1.104] | (RefSeq) probable caffeoyl-CoA O-methyltransferase At4g26220 isoform X1 (A)	ko00940: Phenylpropanoid biosynthesis; ko00941: Flavonoid biosynthesis; ko00945: Stilbenoid, diarylheptanoid and gingerol biosynthesis; ko01100: Metabolic pathways; ko01110: Biosynthesis of secondary metabolites	putative caffeoyl-coa o-methyltransferase at4g26220 [Quercus suber]	CAMT3_ARATH RecName: Full=Probable caffeoyl-CoA O-methyltransferase At4g26220; EC=2.1.1.104; AltName: Full=Trans-caffeoyl-CoA 3-O-methyltransferase; Short=CCoAMT; Short=CCoAOMT;	A0A7N2KXP7_QUELO SubName: Full=Uncharacterized protein {ECO:0000313|EnsemblPlants:QL02p063419:mrna};	O-methyltransferase	GO:0005829,cytosol; GO:0042409,caffeoyl-CoA O-methyltransferase activity; GO:0046872,metal ion binding; GO:0008757,S-adenosylmethionine-dependent methyltransferase activity; GO:0009809,lignin biosynthetic process; GO:0032259,methylation; GO:0003674,molecular_function; GO:0003824,catalytic activity; GO:0008168,methyltransferase activity; GO:0008171,O-methyltransferase activity; GO:0016740,transfer…	O-methyltransferase	--	--	--
Cluster-44080.0	3.87	2.7	3.98	101.4	105.88	63.47	1766	K13065 shikimate O-hydroxycinnamoyltransferase [EC:2.3.1.133] | (RefSeq) shikimate O-hydroxycinnamoyltransferase (A)	ko00940: Phenylpropanoid biosynthesis; ko00941: Flavonoid biosynthesis; ko00945: Stilbenoid, diarylheptanoid and gingerol biosynthesis; ko01100: Metabolic pathways; ko01110: Biosynthesis of secondary metabolites	protein eceriferum 1 [Quercus suber]	CER2_ARATH RecName: Full=Protein ECERIFERUM 2;	A0A7N2MJB3_QUELO SubName: Full=Uncharacterized protein {ECO:0000313|EnsemblPlants:QL09p017898:mrna};	--	GO:0005783,endoplasmic reticulum; GO:0005634,nucleus; GO:0016747,transferase activity, transferring acyl groups other than amino-acyl groups; GO:0071555,cell wall organization; GO:0009555,pollen development; GO:0042761,very long-chain fatty acid biosynthetic process; GO:0010025,wax biosynthetic process; GO:0003674,molecular_function; GO:0003824,catalytic activity; GO:0016740,transferase activity;…	Transferase family	--	--	--
Cluster-44095.0	214.1	137.97	225.12	7.19	6.08	8.98	1241	K13081 leucoanthocyanidin reductase [EC:1.17.1.3] | (RefSeq) leucoanthocyanidin reductase-like (A)	ko00941: Flavonoid biosynthesis; ko01110: Biosynthesis of secondary metabolites	leucoanthocyanidin reductase [Quercus suber]	LAR_DESUN RecName: Full=Leucoanthocyanidin reductase; Short=Leucocyanidin reductase; EC=1.17.1.3;	A0A7N2RBV5_QUELO RecName: Full=NmrA domain-containing protein {ECO:0000259|Pfam:PF05368};	--	GO:0033788,leucoanthocyanidin reductase activity; GO:0010023,proanthocyanidin biosynthetic process; GO:0003674,molecular_function; GO:0003824,catalytic activity; GO:0016491,oxidoreductase activity; GO:0016725,oxidoreductase activity, acting on CH or CH2 groups; GO:0016726,oxidoreductase activity, acting on CH or CH2 groups, NAD or NADP as acceptor; GO:0006725,cellular aromatic compound metabolic …	NmrA-like family	--	--	--
Cluster-45149.0	0	0.79	0.44	48.79	29.36	70.44	1589	K13065 shikimate O-hydroxycinnamoyltransferase [EC:2.3.1.133] | (RefSeq) fatty alcohol:caffeoyl-CoA acyltransferase (A)	ko00940: Phenylpropanoid biosynthesis; ko00941: Flavonoid biosynthesis; ko00945: Stilbenoid, diarylheptanoid and gingerol biosynthesis; ko01100: Metabolic pathways; ko01110: Biosynthesis of secondary metabolites	omega-hydroxypalmitate o-feruloyl transferase [Quercus suber]	HHT1_ARATH RecName: Full=Omega-hydroxypalmitate O-feruloyl transferase; EC=2.3.1.188; AltName: Full=Omega-hydroxyacid hydroxycinnamoyltransferase; AltName: Full=Protein ALIPHATIC SUBERIN FERULOYL TRANSFERASE;	A0A7N2KQZ6_QUELO SubName: Full=Uncharacterized protein {ECO:0000313|EnsemblPlants:QL01p051268:mrna};	--	GO:0050734,hydroxycinnamoyltransferase activity; GO:0102406,omega-hydroxypalmitate O-sinapoyl transferase activity; GO:0016747,transferase activity, transferring acyl groups other than amino-acyl groups; GO:0052325,cell wall pectin biosynthetic process; GO:0010345,suberin biosynthetic process; GO:0003674,molecular_function; GO:0003824,catalytic activity; GO:0016740,transferase activity; GO:001674…	Transferase family	--	--	--
Cluster-45149.1	27.69	35.51	31.91	102.16	97.42	97.72	1660	K13065 shikimate O-hydroxycinnamoyltransferase [EC:2.3.1.133] | (RefSeq) fatty alcohol:caffeoyl-CoA acyltransferase (A)	ko00940: Phenylpropanoid biosynthesis; ko00941: Flavonoid biosynthesis; ko00945: Stilbenoid, diarylheptanoid and gingerol biosynthesis; ko01100: Metabolic pathways; ko01110: Biosynthesis of secondary metabolites	omega-hydroxypalmitate o-feruloyl transferase [Quercus suber]	HHT1_ARATH RecName: Full=Omega-hydroxypalmitate O-feruloyl transferase; EC=2.3.1.188; AltName: Full=Omega-hydroxyacid hydroxycinnamoyltransferase; AltName: Full=Protein ALIPHATIC SUBERIN FERULOYL TRANSFERASE;	A0A7N2KQZ6_QUELO SubName: Full=Uncharacterized protein {ECO:0000313|EnsemblPlants:QL01p051268:mrna};	--	GO:0050734,hydroxycinnamoyltransferase activity; GO:0102406,omega-hydroxypalmitate O-sinapoyl transferase activity; GO:0016747,transferase activity, transferring acyl groups other than amino-acyl groups; GO:0052325,cell wall pectin biosynthetic process; GO:0010345,suberin biosynthetic process; GO:0003674,molecular_function; GO:0003824,catalytic activity; GO:0016740,transferase activity; GO:001674…	Transferase family	--	--	--
Cluster-45149.2	0	0	0	4.3	0.85	1.4	2369	K13065 shikimate O-hydroxycinnamoyltransferase [EC:2.3.1.133] | (RefSeq) fatty alcohol:caffeoyl-CoA acyltransferase (A)	ko00940: Phenylpropanoid biosynthesis; ko00941: Flavonoid biosynthesis; ko00945: Stilbenoid, diarylheptanoid and gingerol biosynthesis; ko01100: Metabolic pathways; ko01110: Biosynthesis of secondary metabolites	omega-hydroxypalmitate o-feruloyl transferase [Quercus suber]	FACT_ARATH RecName: Full=Fatty alcohol:caffeoyl-CoA acyltransferase {ECO:0000305}; EC=2.3.1.- {ECO:0000305}; AltName: Full=Fatty alcohol:caffeoyl-CoA caffeoyl transferase {ECO:0000303|PubMed:22797656};	A0A7N2KQZ6_QUELO SubName: Full=Uncharacterized protein {ECO:0000313|EnsemblPlants:QL01p051268:mrna};	--	GO:0009536,plastid; GO:0090430,caffeoyl-CoA: alcohol caffeoyl transferase activity; GO:0016747,transferase activity, transferring acyl groups other than amino-acyl groups; GO:0090431,alkyl caffeate ester biosynthetic process; GO:0071555,cell wall organization; GO:0003674,molecular_function; GO:0003824,catalytic activity; GO:0016740,transferase activity; GO:0016746,transferase activity, transferri…	Transferase family	--	--	--
Cluster-45149.4	0	1.48	1.54	11.97	32.28	11.59	1088	K13065 shikimate O-hydroxycinnamoyltransferase [EC:2.3.1.133] | (RefSeq) fatty alcohol:caffeoyl-CoA acyltransferase (A)	ko00940: Phenylpropanoid biosynthesis; ko00941: Flavonoid biosynthesis; ko00945: Stilbenoid, diarylheptanoid and gingerol biosynthesis; ko01100: Metabolic pathways; ko01110: Biosynthesis of secondary metabolites	omega-hydroxypalmitate o-feruloyl transferase [Quercus suber]	FACT_ARATH RecName: Full=Fatty alcohol:caffeoyl-CoA acyltransferase {ECO:0000305}; EC=2.3.1.- {ECO:0000305}; AltName: Full=Fatty alcohol:caffeoyl-CoA caffeoyl transferase {ECO:0000303|PubMed:22797656};	A0A7N2KQZ6_QUELO SubName: Full=Uncharacterized protein {ECO:0000313|EnsemblPlants:QL01p051268:mrna};	--	GO:0009536,plastid; GO:0090430,caffeoyl-CoA: alcohol caffeoyl transferase activity; GO:0016747,transferase activity, transferring acyl groups other than amino-acyl groups; GO:0090431,alkyl caffeate ester biosynthetic process; GO:0071555,cell wall organization; GO:0003674,molecular_function; GO:0003824,catalytic activity; GO:0016740,transferase activity; GO:0016746,transferase activity, transferri…	Transferase family	--	--	--
Cluster-46553.1	3.79	7.45	12.58	17.21	187.03	8.33	1284	K00475 naringenin 3-dioxygenase [EC:1.14.11.9] | (RefSeq) naringenin,2-oxoglutarate 3-dioxygenase (A)	ko00941: Flavonoid biosynthesis; ko01100: Metabolic pathways; ko01110: Biosynthesis of secondary metabolites	naringenin,2-oxoglutarate 3-dioxygenase [Quercus suber]	FL3H_VITVI RecName: Full=Naringenin,2-oxoglutarate 3-dioxygenase; EC=1.14.11.9 {ECO:0000250|UniProtKB:Q7XZQ7}; AltName: Full=FHT; AltName: Full=Flavanone-3-hydroxylase; Short=F3H;	A0A7N2LXB2_QUELO RecName: Full=Fe2OG dioxygenase domain-containing protein {ECO:0000259|PROSITE:PS51471};	Iron/ascorbate family oxidoreductases	GO:0031418,L-ascorbic acid binding; GO:0046872,metal ion binding; GO:0045486,naringenin 3-dioxygenase activity; GO:0009813,flavonoid biosynthetic process; GO:0003674,molecular_function; GO:0005488,binding; GO:0019842,vitamin binding; GO:0030246,carbohydrate binding; GO:0031406,carboxylic acid binding; GO:0036094,small molecule binding; GO:0043167,ion binding; GO:0043168,anion binding; GO:0043177,…	2OG-Fe(II) oxygenase superfamily	--	--	--
Cluster-5738.5	4.63	7.52	8.86	31.15	16.66	25.93	880	K13065 shikimate O-hydroxycinnamoyltransferase [EC:2.3.1.133] | (RefSeq) spermidine hydroxycinnamoyl transferase-like isoform X1 (A)	ko00940: Phenylpropanoid biosynthesis; ko00941: Flavonoid biosynthesis; ko00945: Stilbenoid, diarylheptanoid and gingerol biosynthesis; ko01100: Metabolic pathways; ko01110: Biosynthesis of secondary metabolites	spermidine hydroxycinnamoyl transferase [Quercus suber]	HST_ARATH RecName: Full=Shikimate O-hydroxycinnamoyltransferase; EC=2.3.1.133; AltName: Full=Hydroxycinnamoyl transferase; AltName: Full=Hydroxycinnamoyl-Coenzyme A shikimate/quinate hydroxycinnamoyltransferase;	A0A7N2LSM1_QUELO SubName: Full=Uncharacterized protein {ECO:0000313|EnsemblPlants:QL05p067554:mrna:CDS:1};	--	GO:0005737,cytoplasm; GO:0005829,cytosol; GO:0016020,membrane; GO:0047205,quinate O-hydroxycinnamoyltransferase activity; GO:0047172,shikimate O-hydroxycinnamoyltransferase activity; GO:0016747,transferase activity, transferring acyl groups other than amino-acyl groups; GO:0010252,auxin homeostasis; GO:0071555,cell wall organization; GO:0009809,lignin biosynthetic process; GO:0009963,positive reg…	Transferase family	--	--	--
